# Supplementary material for: Both anti-inflammatory and antiviral properties of novel drug candidate ABX464 are mediated by modulation of RNA splicing
Source: Sci Rep. 2019 Jan 28;9:792. doi: 10.1038/s41598-018-37813-y (PMC6349857; doi:10.1038/s41598-018-37813-y)
Supplement: Supplementary file 2 — supplementary data file S1 [file 41598_2018_37813_MOESM2_ESM.xlsx]

## Sheet: data file S4
Supplementary Data File S1 : List of modulated splicing events in iPSCs depleted of 50% of CBC complex vs control iPSCs
Gene symbol	Ensembl ID	description	Event type
QPCTL	ENSG00000011478	glutaminyl-peptide cyclotransferase like	IR
BICD1	ENSG00000151746	BICD cargo adaptor 1	Alt exons
CALML4	ENSG00000129007	calmodulin like 4	IR
SH2B3	ENSG00000111252	SH2B adaptor protein 3	IR
SH2B3	ENSG00000111252	SH2B adaptor protein 3	IR
GABPB2	ENSG00000143458	GA binding protein transcription factor beta subunit 2	IR
EIF4EBP3	ENSG00000243056	eukaryotic translation initiation factor 4E binding protein 3	IR
PRMT7	ENSG00000132600	protein arginine methyltransferase 7	IR
POMGNT1	ENSG00000085998	protein O-linked mannose N-acetylglucosaminyltransferase 1 (beta 1,2-)	IR
DCUN1D2	ENSG00000150401	defective in cullin neddylation 1 domain containing 2	IR
GRIP1	ENSG00000155974	glutamate receptor interacting protein 1	IR
GAR1	ENSG00000109534	GAR1 ribonucleoprotein	IR
SEC16A	ENSG00000148396	SEC16 homolog A, endoplasmic reticulum export factor	IR
HPGD	ENSG00000164120	15-hydroxyprostaglandin dehydrogenase	IR
PITPNB	ENSG00000180957	phosphatidylinositol transfer protein beta	IR
SLC2A11	ENSG00000133460	solute carrier family 2 member 11	IR
GPATCH3	ENSG00000198746	G-patch domain containing 3	IR
MAVS	ENSG00000088888	mitochondrial antiviral signaling protein	IR
DDX55	ENSG00000111364	DEAD-box helicase 55	IR
SEMA3F	ENSG00000001617	semaphorin 3F	IR
CCS	ENSG00000173992	copper chaperone for superoxide dismutase	IR
CCS	ENSG00000173992	copper chaperone for superoxide dismutase	Alt exons
HDAC6	ENSG00000094631	histone deacetylase 6	IR
ST7L	ENSG00000007341	suppression of tumorigenicity 7 like	IR
KALRN	ENSG00000160145	kalirin RhoGEF kinase	A5
TRIM39	ENSG00000232839	tripartite motif containing 39	Alt exons
C8orf44	ENSG00000213865	chromosome 8 open reading frame 44	Alt exons
PER1	ENSG00000179094	period circadian regulator 1	IR
PLSCR4	ENSG00000114698	phospholipid scramblase 4	Alt exons
TRIM39	ENSG00000224994	tripartite motif containing 39	Alt exons
NDOR1	ENSG00000188566	NADPH dependent diflavin oxidoreductase 1	IR
ARL4A	ENSG00000122644	ADP ribosylation factor like GTPase 4A	Alt exons
ARL4A	ENSG00000122644	ADP ribosylation factor like GTPase 4A	A3
DLG4	ENSG00000132535	discs large MAGUK scaffold protein 4	A3
DLG4	ENSG00000132535	discs large MAGUK scaffold protein 4	A5
DLG4	ENSG00000132535	discs large MAGUK scaffold protein 4	A5
USP21	ENSG00000143258	ubiquitin specific peptidase 21	IR
USP21	ENSG00000143258	ubiquitin specific peptidase 21	Alt exons
FAM46B	ENSG00000158246	family with sequence similarity 46 member B	IR
TOB2	ENSG00000183864	transducer of ERBB2, 2	IR
FLYWCH1	ENSG00000059122	FLYWCH-type zinc finger 1	A3
FLYWCH1	ENSG00000059122	FLYWCH-type zinc finger 1	A3
GORAB	ENSG00000120370	golgin, RAB6 interacting	A5
GORAB	ENSG00000120370	golgin, RAB6 interacting	A5
NR1I2	ENSG00000144852	nuclear receptor subfamily 1 group I member 2	IR
RALGDS	ENSG00000160271	ral guanine nucleotide dissociation stimulator	IR
SLC12A9	ENSG00000146828	solute carrier family 12 member 9	IR
SLC12A9	ENSG00000146828	solute carrier family 12 member 9	IR
PIP5K1B	ENSG00000107242	phosphatidylinositol-4-phosphate 5-kinase type 1 beta	Alt exons
TP53I13	ENSG00000167543	tumor protein p53 inducible protein 13	IR
CCDC136	ENSG00000128596	coiled-coil domain containing 136	IR
CCDC136	ENSG00000128596	coiled-coil domain containing 136	Alt exons
ALPK3	ENSG00000136383	alpha kinase 3	Alt exons
SLC7A2	ENSG00000003989	solute carrier family 7 member 2	Alt exons
WDR33	ENSG00000136709	WD repeat domain 33	IR
STK19	ENSG00000204344	serine/threonine kinase 19	Alt exons
TRIM39	ENSG00000229929	tripartite motif containing 39	Alt exons
DNMT3A	ENSG00000119772	DNA methyltransferase 3 alpha	IR
FAM193B	ENSG00000146067	family with sequence similarity 193 member B	A3
FAM193B	ENSG00000146067	family with sequence similarity 193 member B	Alt exons
WDR60	ENSG00000126870	WD repeat domain 60	IR
EGFEM1P	ENSG00000206120	EGF like and EMI domain containing 1, pseudogene	IR
RMND5B	ENSG00000145916	required for meiotic nuclear division 5 homolog B	A5
GGT7	ENSG00000131067	gamma-glutamyltransferase 7	IR
NOD1	ENSG00000106100	nucleotide binding oligomerization domain containing 1	IR
PHLDB1	ENSG00000019144	pleckstrin homology like domain family B member 1	IR
PHLDB1	ENSG00000019144	pleckstrin homology like domain family B member 1	IR
WDR78	ENSG00000152763	WD repeat domain 78	Alt exons
MYO3A	ENSG00000095777	myosin IIIA	Alt exons
CCDC18	ENSG00000122483	coiled-coil domain containing 18	IR
CCDC18	ENSG00000122483	coiled-coil domain containing 18	Alt exons
ONECUT1	ENSG00000169856	one cut homeobox 1	IR
CDC25B	ENSG00000101224	cell division cycle 25B	IR
ARMCX4	ENSG00000196440	armadillo repeat containing, X-linked 4	IR
ARMCX4	ENSG00000196440	armadillo repeat containing, X-linked 4	IR
TRIM39	ENSG00000204599	tripartite motif containing 39	Alt exons
AUTS2	ENSG00000158321	AUTS2, activator of transcription and developmental regulator	Alt exons
FBN3	ENSG00000142449	fibrillin 3	IR
PGAP3	ENSG00000161395	post-GPI attachment to proteins 3	IR
WDR83	ENSG00000123154	WD repeat domain 83	IR
WDR83	ENSG00000123154	WD repeat domain 83	IR
SDCCAG3	ENSG00000165689	serologically defined colon cancer antigen 3	IR
COL18A1	ENSG00000182871	collagen type XVIII alpha 1 chain	IR
DNAJA4	ENSG00000140403	DnaJ heat shock protein family (Hsp40) member A4	IR
STK19	ENSG00000206342	serine/threonine kinase 19	Alt exons
PRPF40B	ENSG00000110844	pre-mRNA processing factor 40 homolog B	IR
NAT6	ENSG00000243477	N-acetyltransferase 6	IR
ZNF607	ENSG00000198182	zinc finger protein 607	IR
RANGAP1	ENSG00000100401	Ran GTPase activating protein 1	IR
HFM1	ENSG00000162669	HFM1, ATP dependent DNA helicase homolog	Alt exons
ESYT3	ENSG00000158220	extended synaptotagmin 3	IR
STK19	ENSG00000236250	serine/threonine kinase 19	Alt exons
BRF1	ENSG00000185024	BRF1, RNA polymerase III transcription initiation factor subunit	Alt exons
MAPKBP1	ENSG00000137802	mitogen-activated protein kinase binding protein 1	IR
SLC38A5	ENSG00000017483	solute carrier family 38 member 5	Alt exons
PPP6C	ENSG00000119414	protein phosphatase 6 catalytic subunit	IR
ZZEF1	ENSG00000074755	zinc finger ZZ-type and EF-hand domain containing 1	IR
FES	ENSG00000182511	FES proto-oncogene, tyrosine kinase	Alt exons
KHSRP	ENSG00000088247	KH-type splicing regulatory protein	IR
TRIM39	ENSG00000230308	tripartite motif containing 39	Alt exons
KRBA1	ENSG00000133619	KRAB-A domain containing 1	IR
KCTD17	ENSG00000100379	potassium channel tetramerization domain containing 17	Alt exons
TGFBR1	ENSG00000106799	transforming growth factor beta receptor 1	IR
ASL	ENSG00000126522	argininosuccinate lyase	IR
DOCK3	ENSG00000088538	dedicator of cytokinesis 3	IR
ZNF746	ENSG00000181220	zinc finger protein 746	IR
LGALS3	ENSG00000131981	galectin 3	IR
ZNF512B	ENSG00000196700	zinc finger protein 512B	IR
PEX12	ENSG00000108733	peroxisomal biogenesis factor 12	IR
RBM10	ENSG00000182872	RNA binding motif protein 10	IR
ITPR1	ENSG00000150995	inositol 1,4,5-trisphosphate receptor type 1	IR
ESPL1	ENSG00000135476	extra spindle pole bodies like 1, separase	IR
PHF19	ENSG00000119403	PHD finger protein 19	IR
PFAS	ENSG00000178921	phosphoribosylformylglycinamidine synthase	IR
URB1	ENSG00000142207	URB1 ribosome biogenesis 1 homolog (S. cerevisiae)	IR
URB1	ENSG00000142207	URB1 ribosome biogenesis 1 homolog (S. cerevisiae)	IR
PDP2	ENSG00000172840	pyruvate dehyrogenase phosphatase catalytic subunit 2	IR
PDP2	ENSG00000172840	pyruvate dehyrogenase phosphatase catalytic subunit 2	Alt exons
SYVN1	ENSG00000162298	synoviolin 1	IR
GRB7	ENSG00000141738	growth factor receptor bound protein 7	IR
PELI3	ENSG00000174516	pellino E3 ubiquitin protein ligase family member 3	IR
UPP1	ENSG00000183696	uridine phosphorylase 1	IR
ZADH2	ENSG00000180011	zinc binding alcohol dehydrogenase domain containing 2	IR
BCL2L2	ENSG00000129473	BCL2 like 2	IR
POLG	ENSG00000140521	DNA polymerase gamma, catalytic subunit	IR
CCDC57	ENSG00000176155	coiled-coil domain containing 57	Alt exons
MAPK15	ENSG00000181085	mitogen-activated protein kinase 15	IR
NFIB	ENSG00000147862	nuclear factor I B	IR
TCEANC	ENSG00000176896	transcription elongation factor A N-terminal and central domain containing	IR
STK19	ENSG00000226033	serine/threonine kinase 19	Alt exons
CXorf57	ENSG00000147231	chromosome X open reading frame 57	IR
SHMT2	ENSG00000182199	serine hydroxymethyltransferase 2	IR
AHI1	ENSG00000135541	Abelson helper integration site 1	Alt exons
MYCNOS	ENSG00000233718	MYCN opposite strand	IR
PRH1	ENSG00000231887	proline rich protein HaeIII subfamily 1	IR
PAPLN	ENSG00000100767	papilin, proteoglycan like sulfated glycoprotein	IR
TRIM39	ENSG00000226437	tripartite motif containing 39	Alt exons
TIMM50	ENSG00000105197	translocase of inner mitochondrial membrane 50	IR
ARAP1	ENSG00000186635	ArfGAP with RhoGAP domain, ankyrin repeat and PH domain 1	IR
HAUS5	ENSG00000249115	HAUS augmin like complex subunit 5	IR
PHKA2	ENSG00000044446	phosphorylase kinase regulatory subunit alpha 2	IR
PPM1M	ENSG00000164088	protein phosphatase, Mg2+/Mn2+ dependent 1M	IR
TAF1C	ENSG00000103168	TATA-box binding protein associated factor, RNA polymerase I subunit C	IR
OCEL1	ENSG00000099330	occludin/ELL domain containing 1	Alt exons
ESPN	ENSG00000187017	espin	IR
BSPRY	ENSG00000119411	B-box and SPRY domain containing	IR
ZFP90	ENSG00000184939	ZFP90 zinc finger protein	Alt exons
PPIP5K1	ENSG00000168781	diphosphoinositol pentakisphosphate kinase 1	IR
GTF2IRD2	ENSG00000196275	GTF2I repeat domain containing 2	IR
PLEKHG3	ENSG00000126822	pleckstrin homology and RhoGEF domain containing G3	Alt exons
PLEKHG3	ENSG00000126822	pleckstrin homology and RhoGEF domain containing G3	IR
DTNB	ENSG00000138101	dystrobrevin beta	IR
ZNF177	ENSG00000188629	zinc finger protein 177	A3
ZNF177	ENSG00000188629	zinc finger protein 177	A3
SGSM2	ENSG00000141258	small G protein signaling modulator 2	IR
CAMTA2	ENSG00000108509	calmodulin binding transcription activator 2	IR
CTRL	ENSG00000141086	chymotrypsin like	IR
INPP5B	ENSG00000204084	inositol polyphosphate-5-phosphatase B	IR
PHLDA3	ENSG00000174307	pleckstrin homology like domain family A member 3	IR
CSMD2	ENSG00000121904	CUB and Sushi multiple domains 2	Alt exons
CSMD2	ENSG00000121904	CUB and Sushi multiple domains 2	Alt exons
TUT1	ENSG00000149016	terminal uridylyl transferase 1, U6 snRNA-specific	IR
ZDHHC23	ENSG00000184307	zinc finger DHHC-type containing 23	Alt exons
GRPEL2	ENSG00000164284	GrpE like 2, mitochondrial	IR
SRRM2	ENSG00000167978	serine/arginine repetitive matrix 2	IR
SLC2A11	ENSG00000275744	solute carrier family 2 member 11	IR
DHRS13	ENSG00000167536	dehydrogenase/reductase 13	IR
MAPK15	ENSG00000274205	mitogen-activated protein kinase 15	IR
RPLP1	ENSG00000137818	ribosomal protein lateral stalk subunit P1	IR
FZD5	ENSG00000163251	frizzled class receptor 5	IR
GTF2IRD2P1	ENSG00000214544	GTF2I repeat domain containing 2 pseudogene 1	IR
COL27A1	ENSG00000196739	collagen type XXVII alpha 1 chain	IR
WDR27	ENSG00000184465	WD repeat domain 27	IR
FAM169A	ENSG00000198780	family with sequence similarity 169 member A	IR
GTF2IRD2B	ENSG00000174428	GTF2I repeat domain containing 2B	IR
CEP164	ENSG00000110274	centrosomal protein 164	IR
JMJD7	ENSG00000243789	jumonji domain containing 7	IR
L3MBTL1	ENSG00000185513	L3MBTL1, histone methyl-lysine binding protein	IR
ANGPTL4	ENSG00000167772	angiopoietin like 4	IR
ZNF578	ENSG00000258405	zinc finger protein 578	IR
MRRF	ENSG00000148187	mitochondrial ribosome recycling factor	A5
WSCD1	ENSG00000179314	WSC domain containing 1	Alt exons
CEP152	ENSG00000103995	centrosomal protein 152	IR
RNF31	ENSG00000092098	ring finger protein 31	IR
STK19	ENSG00000226257	serine/threonine kinase 19	Alt exons
TOP3B	ENSG00000100038	DNA topoisomerase III beta	IR
SEMA4G	ENSG00000095539	semaphorin 4G	IR
SEMA4G	ENSG00000095539	semaphorin 4G	IR
FPGS	ENSG00000136877	folylpolyglutamate synthase	IR
SYMPK	ENSG00000125755	symplekin	IR
CROCCP2	ENSG00000215908	ciliary rootlet coiled-coil, rootletin pseudogene 2	IR
CROCCP2	ENSG00000215908	ciliary rootlet coiled-coil, rootletin pseudogene 2	IR
CROCC	ENSG00000058453	ciliary rootlet coiled-coil, rootletin	IR
SVIL	ENSG00000197321	supervillin	Alt exons
ROBO3	ENSG00000154134	roundabout guidance receptor 3	IR
ROBO3	ENSG00000154134	roundabout guidance receptor 3	IR
SIK2	ENSG00000170145	salt inducible kinase 2	IR
RASGRP1	ENSG00000172575	RAS guanyl releasing protein 1	IR
GDPD2	ENSG00000130055	glycerophosphodiester phosphodiesterase domain containing 2	Alt exons
RELL2	ENSG00000164620	RELT like 2	IR
SRCAP	ENSG00000080603	Snf2 related CREBBP activator protein	IR
PYROXD2	ENSG00000119943	pyridine nucleotide-disulphide oxidoreductase domain 2	IR
GLS	ENSG00000115419	glutaminase	IR
ANKRD6	ENSG00000135299	ankyrin repeat domain 6	Alt exons
ANKRD6	ENSG00000135299	ankyrin repeat domain 6	Alt exons
GYS1	ENSG00000104812	glycogen synthase 1	Alt exons
LZTS2	ENSG00000107816	leucine zipper tumor suppressor 2	IR
HPS1	ENSG00000107521	HPS1, biogenesis of lysosomal organelles complex 3 subunit 1	IR
DHRS1	ENSG00000157379	dehydrogenase/reductase 1	Alt exons
DHRS1	ENSG00000157379	dehydrogenase/reductase 1	Alt exons
DHRS1	ENSG00000157379	dehydrogenase/reductase 1	IR
SLC26A11	ENSG00000181045	solute carrier family 26 member 11	Alt exons
UBE2S	ENSG00000108106	ubiquitin conjugating enzyme E2 S	IR
TTC23L	ENSG00000205838	tetratricopeptide repeat domain 23 like	IR
TTC12	ENSG00000149292	tetratricopeptide repeat domain 12	Alt exons
MYEF2	ENSG00000104177	myelin expression factor 2	IR
FAM160B2	ENSG00000158863	family with sequence similarity 160 member B2	IR
SEPT7P2	ENSG00000214765	septin 7 pseudogene 2	IR
CDT1	ENSG00000167513	chromatin licensing and DNA replication factor 1	IR
PRH1	ENSG00000277823	proline rich protein HaeIII subfamily 1	IR
GRID2IP	ENSG00000215045	Grid2 interacting protein	IR
FANCA	ENSG00000187741	Fanconi anemia complementation group A	IR
INVS	ENSG00000119509	inversin	IR
PHACTR1	ENSG00000112137	phosphatase and actin regulator 1	IR
ANKLE1	ENSG00000160117	ankyrin repeat and LEM domain containing 1	IR
C9orf16	ENSG00000171159	chromosome 9 open reading frame 16	IR
FERMT2	ENSG00000073712	fermitin family member 2	IR
TFAP2C	ENSG00000087510	transcription factor AP-2 gamma	IR
LMBR1L	ENSG00000139636	limb development membrane protein 1 like	IR
HMBOX1	ENSG00000147421	homeobox containing 1	A5
HMBOX1	ENSG00000147421	homeobox containing 1	A5
CCNYL1	ENSG00000163249	cyclin Y like 1	Alt exons
ZNF44	ENSG00000197857	zinc finger protein 44	Alt exons
STK19	ENSG00000234947	serine/threonine kinase 19	Alt exons
TBC1D7	ENSG00000145979	TBC1 domain family member 7	Alt exons
TBC1D7	ENSG00000145979	TBC1 domain family member 7	Alt exons
SEC14L2	ENSG00000100003	SEC14 like lipid binding 2	IR
TMEM14B	ENSG00000137210	transmembrane protein 14B	IR
USE1	ENSG00000053501	unconventional SNARE in the ER 1	IR
GLB1L	ENSG00000163521	galactosidase beta 1 like	IR
BCL2L11	ENSG00000153094	BCL2 like 11	IR
CGREF1	ENSG00000138028	cell growth regulator with EF-hand domain 1	IR
DPY19L2P3	ENSG00000227855	DPY19L2 pseudogene 3	IR
UNK	ENSG00000132478	unkempt family zinc finger	IR
RNF126	ENSG00000070423	ring finger protein 126	IR
TM9SF1	ENSG00000100926	transmembrane 9 superfamily member 1	IR
TBC1D10B	ENSG00000169221	TBC1 domain family member 10B	IR
POM121C	ENSG00000272391	POM121 transmembrane nucleoporin C	IR
ITPA	ENSG00000125877	inosine triphosphatase	IR
PNPLA2	ENSG00000177666	patatin like phospholipase domain containing 2	IR
TBX1	ENSG00000184058	T-box 1	IR
DENND3	ENSG00000105339	DENN domain containing 3	IR
PML	ENSG00000140464	promyelocytic leukemia	Alt exons
PML	ENSG00000140464	promyelocytic leukemia	Alt exons
BOC	ENSG00000144857	BOC cell adhesion associated, oncogene regulated	A3
TMEM38A	ENSG00000072954	transmembrane protein 38A	IR
A2M	ENSG00000175899	alpha-2-macroglobulin	IR
TRIM39	ENSG00000206495	tripartite motif containing 39	Alt exons
RNF31	ENSG00000285152	ring finger protein 31	IR
TM9SF1	ENSG00000285465	transmembrane 9 superfamily member 1	IR
DHRS1	ENSG00000284868	dehydrogenase/reductase 1	Alt exons
DHRS1	ENSG00000284868	dehydrogenase/reductase 1	Alt exons
DHRS1	ENSG00000284868	dehydrogenase/reductase 1	IR
PHACTR1	ENSG00000282833	phosphatase and actin regulator 1	IR
