# Supplementary material for: Both anti-inflammatory and antiviral properties of novel drug candidate ABX464 are mediated by modulation of RNA splicing
Source: Sci Rep. 2019 Jan 28;9:792. doi: 10.1038/s41598-018-37813-y (PMC6349857; doi:10.1038/s41598-018-37813-y)
Supplement: Supplementary file 3 — supplementary data file S2 [file 41598_2018_37813_MOESM3_ESM.xlsx]

## Sheet: Regulated miRNAs
Supplementary Data File S2 : List of the 1137 miRNAs up- and downregulated in infected (DMSO_I) vs uninfected (DMSO_NI) PBMCs.
Fold change ≥ 1,5; p-value ≤ 0,05
Probe Set Name	Sequence Type	Link to Database	Link to Targets	Species Scientific Name	Regulation	Fold-Change	P.Value	Intensity I	Intensity NI
bmo-miR-2825	miRNA	miRBase	MicroCosm	Bombyx mori	up	196.54	0.00019765	9.49723	1.87855
hsa-miR-1202	miRNA	miRBase	MicroCosm	Homo sapiens	up	27.3829	0.00690863	7.61324	2.83803
cin-miR-4123-3p	miRNA	miRBase	MicroCosm	Ciona intestinalis	up	18.6577	0.00171751	7.79671	3.575
ppy-miR-1202	miRNA	miRBase	MicroCosm	Pongo pygmaeus	up	18.4951	0.00219929	7.98376	3.77469
ppt-miR901	miRNA	miRBase	MicroCosm	Physcomitrella patens	up	18.0968	0.00864051	8.74766	4.56999
ptr-miR-1202	miRNA	miRBase	MicroCosm	Pan troglodytes	up	16.6687	0.000213642	7.77601	3.71694
gga-miR-1806	miRNA	miRBase	MicroCosm	Gallus gallus	up	15.6179	0.00182497	5.8537	1.88857
dps-miR-2561-star	miRNA	miRBase	MicroCosm	Drosophila pseudoobscura	up	14.6915	0.0114808	7.09194	3.21502
hsa-miR-572	miRNA	miRBase	MicroCosm	Homo sapiens	up	11.3875	0.00408394	7.34331	3.83393
mmu-miR-341	miRNA	miRBase	MicroCosm	Mus musculus	up	10.5176	0.0297773	6.62275	3.22802
ptr-miR-572	miRNA	miRBase	MicroCosm	Pan troglodytes	up	9.85095	0.00496822	7.26778	3.96752
mml-miR-572	miRNA	miRBase	MicroCosm	Macaca mulatta	up	9.42374	0.0111013	6.88478	3.64848
bmo-miR-2784	miRNA	miRBase	MicroCosm	Bombyx mori	up	9.09426	0.00303811	10.5089	7.32395
ptr-miR-346	miRNA	miRBase	MicroCosm	Pan troglodytes	up	8.6484	0.00857971	5.79652	2.68409
hsa-miR-1308	miRNA	miRBase	MicroCosm	Homo sapiens	up	8.51519	0.000110938	11.0585	7.96845
hsa-miR-2277	miRNA	miRBase	MicroCosm	Homo sapiens	up	8.4342	0.00352844	6.22655	3.15029
mml-miR-346	miRNA	miRBase	MicroCosm	Macaca mulatta	up	8.21268	0.000688946	6.01656	2.97871
bmo-miR-13a-star	miRNA	miRBase	MicroCosm	Bombyx mori	up	8.20852	0.00270713	11.1829	8.14578
cfa-miR-346	miRNA	miRBase	MicroCosm	Canis familiaris	up	7.47765	0.00805265	5.89845	2.99586
mmu-miR-2134	miRNA	miRBase	MicroCosm	Mus musculus	up	7.46387	0.00762205	7.20183	4.30191
ath-miR404	miRNA	miRBase	MicroCosm	Arabidopsis thaliana	up	7.4452	0.00366095	9.99102	7.09471
ppy-miR-885-3p	miRNA	miRBase	MicroCosm	Pongo pygmaeus	up	7.30323	0.00636344	5.96411	3.09558
hsa-miR-3162	miRNA	miRBase	MicroCosm	Homo sapiens	up	7.13114	0.00268479	7.6195	4.78537
cbr-miR-2225	miRNA	miRBase	MicroCosm	Caenorhabditis briggsae	up	7.07785	0.0133677	5.79613	2.97282
bta-miR-885	miRNA	miRBase	MicroCosm	Bos taurus	up	6.97908	0.00529002	4.85239	2.04936
bta-miR-346	miRNA	miRBase	MicroCosm	Bos taurus	up	6.94947	0.0012676	5.73962	2.94272
hsa-miR-346	miRNA	miRBase	MicroCosm	Homo sapiens	up	6.8655	0.00356033	5.71796	2.93859
ssc-miR-885-5p	miRNA	miRBase	MicroCosm	Sus scrofa	up	6.74704	0.00783583	4.67847	1.92422
ssc-miR-885-3p	miRNA	miRBase	MicroCosm	Sus scrofa	up	6.72723	0.00267852	6.63504	3.88503
tae-miR1125	miRNA	miRBase	MicroCosm	Triticum aestivum	up	6.69267	0.0107943	11.2167	8.47408
ptr-miR-885	miRNA	miRBase	MicroCosm	Pan troglodytes	up	6.56817	0.0138849	5.91759	3.2021
gga-miR-1621-star	miRNA	miRBase	MicroCosm	Gallus gallus	up	6.40338	0.00417584	6.92006	4.24122
mml-miR-885-3p	miRNA	miRBase	MicroCosm	Macaca mulatta	up	6.39356	0.00672214	6.12095	3.44433
mml-miR-636	miRNA	miRBase	MicroCosm	Macaca mulatta	up	6.32885	0.000814094	4.88857	2.22663
ppy-miR-564	miRNA	miRBase	MicroCosm	Pongo pygmaeus	up	6.28793	0.0227456	9.49933	6.84674
eca-miR-885-3p	miRNA	miRBase	MicroCosm	Equus caballus	up	6.20686	0.00775526	6.46865	3.83479
ppy-miR-346	miRNA	miRBase	MicroCosm	Pongo pygmaeus	up	6.17407	0.0145733	5.88651	3.26029
eca-miR-346	miRNA	miRBase	MicroCosm	Equus caballus	up	6.16667	0.00164015	5.77014	3.14565
cin-miR-4008b-3p	miRNA	miRBase	MicroCosm	Ciona intestinalis	up	6.1485	0.0143753	5.13184	2.5116
ppy-miR-1292	miRNA	miRBase	MicroCosm	Pongo pygmaeus	up	6.13539	0.0359524	7.1185	4.50134
bmo-miR-3332	miRNA	miRBase	MicroCosm	Bombyx mori	up	6.12817	0.00251513	7.1306	4.51515
kshv-miR-K12-3	miRNA	miRBase	MicroCosm	Kaposi sarcoma-associated	up	6.06781	0.0111752	9.38824	6.78706
hsa-miR-885-3p	miRNA	miRBase	MicroCosm	Homo sapiens	up	5.93958	0.00207728	6.13364	3.56328
eca-miR-489	miRNA	miRBase	MicroCosm	Equus caballus	up	5.86812	0.00624039	12.3071	9.75421
mcmv-miR-M87-1	miRNA	miRBase	MicroCosm	Mouse cytomegalovirus	up	5.86289	0.00349682	11.0705	8.5189
gga-miR-1770	miRNA	miRBase	MicroCosm	Gallus gallus	up	5.768	0.000869277	10.5333	8.00523
cfa-miR-489	miRNA	miRBase	MicroCosm	Canis familiaris	up	5.63517	0.0068193	12.3044	9.80993
hsa-miR-943	miRNA	miRBase	MicroCosm	Homo sapiens	up	5.60227	0.00174965	4.54669	2.06068
cfa-miR-1844	miRNA	miRBase	MicroCosm	Canis familiaris	up	5.45372	0.0129557	7.61045	5.16321
osa-miR2102-5p	miRNA	miRBase	MicroCosm	Oryza sativa	up	5.2599	0.00163822	7.45791	5.06288
cel-miR-243	miRNA	miRBase	MicroCosm	Caenorhabditis elegans	up	5.20031	0.00357402	10.8552	8.47665
osa-miR1427	miRNA	miRBase	MicroCosm	Oryza sativa	up	5.17081	0.0353673	7.04737	4.67698
hsa-miR-1910	miRNA	miRBase	MicroCosm	Homo sapiens	up	5.13883	0.00681176	7.83714	5.4757
hsa-miR-885-5p	miRNA	miRBase	MicroCosm	Homo sapiens	up	5.11141	0.00663698	4.59749	2.24376
hsa-miR-1225-5p	miRNA	miRBase	MicroCosm	Homo sapiens	up	4.91387	0.0251721	6.83219	4.53533
hsv1-miR-H6-5p	miRNA	miRBase	MicroCosm	Herpes Simplex	up	4.91299	0.00203198	8.28528	5.98869
hsv1-miR-H5-5p	miRNA	miRBase	MicroCosm	Herpes Simplex	up	4.88745	0.00052126	6.16331	3.87423
hvt-miR-H3-5p	miRNA	miRBase	MicroCosm	Herpesvirus of	up	4.87717	0.00116862	10.9556	8.66954
hsv1-miR-H8	miRNA	miRBase	MicroCosm	Herpes Simplex	up	4.87663	0.00708073	5.43832	3.15244
mcmv-miR-M23-2	miRNA	miRBase	MicroCosm	Mouse cytomegalovirus	up	4.85085	0.00654473	7.28433	5.00609
bta-miR-2455	miRNA	miRBase	MicroCosm	Bos taurus	up	4.83991	0.0033688	9.46863	7.19365
hsa-miR-1909-star	miRNA	miRBase	MicroCosm	Homo sapiens	up	4.82495	0.0220385	5.66372	3.39321
bta-miR-2328-star	miRNA	miRBase	MicroCosm	Bos taurus	up	4.76075	0.00246537	9.59689	7.3457
bmo-miR-306-as	miRNA	miRBase	MicroCosm	Bombyx mori	up	4.72199	0.0114021	8.45629	6.21689
gga-miR-1611	miRNA	miRBase	MicroCosm	Gallus gallus	up	4.69395	0.0461166	8.80048	6.56968
cre-miR1144b	miRNA	miRBase	MicroCosm	Chlamydomonas reinhardtii	up	4.65102	0.00306004	12.7147	10.4971
cin-miR-4074-5p	miRNA	miRBase	MicroCosm	Ciona intestinalis	up	4.65032	0.000885428	11.354	9.13665
eca-miR-885-5p	miRNA	miRBase	MicroCosm	Equus caballus	up	4.64307	0.0085873	4.53464	2.31956
osa-miR2104	miRNA	miRBase	MicroCosm	Oryza sativa	up	4.60861	0.0125996	9.04634	6.84201
cre-miR1150.3	miRNA	miRBase	MicroCosm	Chlamydomonas reinhardtii	up	4.60213	0.0078374	10.7001	8.49778
mml-miR-1230	miRNA	miRBase	MicroCosm	Macaca mulatta	up	4.58789	0.000424101	6.57559	4.37776
hbv-miR-B20	miRNA	miRBase	MicroCosm	Herpes B	up	4.58411	0.0242423	7.71495	5.51831
mml-miR-1225-5p	miRNA	miRBase	MicroCosm	Macaca mulatta	up	4.58165	0.0189981	5.93241	3.73654
bmo-miR-2783	miRNA	miRBase	MicroCosm	Bombyx mori	up	4.55115	0.0113896	8.46306	6.27683
bta-miR-2309	miRNA	miRBase	MicroCosm	Bos taurus	up	4.4899	0.000323145	11.7347	9.56803
hsa-miR-1909	miRNA	miRBase	MicroCosm	Homo sapiens	up	4.45108	0.0147466	7.22671	5.07255
hvt-miR-H3-3p	miRNA	miRBase	MicroCosm	Herpesvirus of	up	4.42796	0.0325716	6.56115	4.41451
mmu-miR-1196	miRNA	miRBase	MicroCosm	Mus musculus	up	4.41432	0.0359134	5.22273	3.08053
ppt-miR1066	miRNA	miRBase	MicroCosm	Physcomitrella patens	up	4.41312	0.0199369	5.8593	3.7175
bta-miR-2316	miRNA	miRBase	MicroCosm	Bos taurus	up	4.40012	0.00104472	11.8246	9.68704
sof-miR168b	miRNA	miRBase	MicroCosm	Saccharum officinarum	up	4.27351	0.00473956	4.38081	2.28539
oan-miR-1412	miRNA	miRBase	MicroCosm	Ornithorhynchus anatinus	up	4.26953	0.003482	8.67408	6.58001
cre-miR1148.1	miRNA	miRBase	MicroCosm	Chlamydomonas reinhardtii	up	4.25853	0.00943852	4.63978	2.54942
cin-miR-4019-5p	miRNA	miRBase	MicroCosm	Ciona intestinalis	up	4.23827	0.0204056	4.49326	2.40979
rlcv-miR-rL1-35-3p	miRNA	miRBase	MicroCosm	Rhesus lymphocryptovirus	up	4.23214	0.0158854	6.53768	4.45629
bta-miR-658	miRNA	miRBase	MicroCosm	Bos taurus	up	4.19362	0.0177501	8.2383	6.1701
ptr-miR-943	miRNA	miRBase	MicroCosm	Pan troglodytes	up	4.17314	0.00340453	4.28405	2.22292
aae-miR-34-star	miRNA	miRBase	MicroCosm	Aedes aegypti	up	4.15889	0.000676262	7.23417	5.17797
gga-miR-1456	miRNA	miRBase	MicroCosm	Gallus gallus	up	4.14177	0.00649693	10.5643	8.51401
ssc-miR-1308	miRNA	miRBase	MicroCosm	Sus scrofa	up	4.1348	3.06932e-06	11.4744	9.4266
ppy-miR-1207-5p	miRNA	miRBase	MicroCosm	Pongo pygmaeus	up	4.13085	0.00381783	9.4565	7.41006
cre-miR1142	miRNA	miRBase	MicroCosm	Chlamydomonas reinhardtii	up	4.11729	0.00878884	5.9262	3.88451
gga-miR-1579	miRNA	miRBase	MicroCosm	Gallus gallus	up	4.09937	0.00161609	9.70679	7.67139
gga-miR-1668-star	miRNA	miRBase	MicroCosm	Gallus gallus	up	4.08712	0.0074566	4.9107	2.87961
bta-miR-2436-5p	miRNA	miRBase	MicroCosm	Bos taurus	up	4.02573	0.000262165	11.6025	9.59323
bta-miR-2430	miRNA	miRBase	MicroCosm	Bos taurus	up	3.97581	0.0122689	9.66203	7.67078
cfa-miR-885	miRNA	miRBase	MicroCosm	Canis familiaris	up	3.97542	0.00744054	4.85317	2.86206
ppy-miR-1225-5p	miRNA	miRBase	MicroCosm	Pongo pygmaeus	up	3.96748	0.0106117	7.00194	5.01372
osa-miR2096-3p	miRNA	miRBase	MicroCosm	Oryza sativa	up	3.96731	0.0020549	11.2988	9.31061
ptr-miR-939	miRNA	miRBase	MicroCosm	Pan troglodytes	up	3.91927	0.00874346	6.18199	4.21141
bta-miR-2428	miRNA	miRBase	MicroCosm	Bos taurus	up	3.91177	0.00208921	12.5545	10.5866
gga-miR-1790	miRNA	miRBase	MicroCosm	Gallus gallus	up	3.8971	0.000386075	11.6726	9.7102
bta-miR-2348	miRNA	miRBase	MicroCosm	Bos taurus	up	3.89538	0.011798	10.0368	8.07502
mml-miR-885-5p	miRNA	miRBase	MicroCosm	Macaca mulatta	up	3.83344	0.0226528	4.56341	2.62477
aqu-miR-2014-star	miRNA	miRBase	MicroCosm	Amphimedon queenslandica	up	3.83107	0.00128833	11.6726	9.73485
dps-miR-2502	miRNA	miRBase	MicroCosm	Drosophila pseudoobscura	up	3.8264	0.0116796	5.11873	3.18274
osa-miR1436	miRNA	miRBase	MicroCosm	Oryza sativa	up	3.81455	0.00873195	5.18176	3.25024
hsa-miR-939	miRNA	miRBase	MicroCosm	Homo sapiens	up	3.78753	0.0324017	6.6287	4.70745
bta-miR-2454-star	miRNA	miRBase	MicroCosm	Bos taurus	up	3.78034	0.0114466	3.73768	1.81916
ghr-miR2950	miRNA	miRBase	MicroCosm	Gossypium hirsutum	up	3.7719	0.0273429	5.35701	3.44172
osa-miR1846e	miRNA	miRBase	MicroCosm	Oryza sativa	up	3.74155	0.0269543	5.39282	3.48918
hsa-miR-3196	miRNA	miRBase	MicroCosm	Homo sapiens	up	3.72933	0.00126155	12.8146	10.9157
tgu-miR-2978	miRNA	miRBase	MicroCosm	Taeniopygia guttata	up	3.72592	0.0273869	7.61576	5.71816
gga-miR-1648-star	miRNA	miRBase	MicroCosm	Gallus gallus	up	3.71438	0.00165679	6.75605	4.86294
bta-miR-2888	miRNA	miRBase	MicroCosm	Bos taurus	up	3.65623	0.00235583	9.55448	7.68412
ppy-miR-1909	miRNA	miRBase	MicroCosm	Pongo pygmaeus	up	3.64381	0.0315421	8.25475	6.3893
bta-miR-2389	miRNA	miRBase	MicroCosm	Bos taurus	up	3.64019	0.0116008	4.69344	2.82943
mmu-miR-709	miRNA	miRBase	MicroCosm	Mus musculus	up	3.63214	0.00818174	5.92671	4.06589
hsv2-miR-H25	miRNA	miRBase	MicroCosm	Herpes Simplex	up	3.62303	0.00521665	10.8052	8.94799
gga-miR-762	miRNA	miRBase	MicroCosm	Gallus gallus	up	3.61601	0.0117525	6.77076	4.91636
bta-miR-2885	miRNA	miRBase	MicroCosm	Bos taurus	up	3.60637	0.0107501	11.9786	10.1281
osa-miR1858b	miRNA	miRBase	MicroCosm	Oryza sativa	up	3.59398	0.00284333	10.0026	8.15707
bta-miR-296	miRNA	miRBase	MicroCosm	Bos taurus	up	3.58842	0.00671297	9.02256	7.17921
hiv1-miR-H1	miRNA	miRBase	MicroCosm	Human immunodeficiency	up	3.57479	0.0137796	6.78577	4.94791
mml-miR-762	miRNA	miRBase	MicroCosm	Macaca mulatta	up	3.57367	0.00609497	10.7015	8.86407
mmu-miR-762	miRNA	miRBase	MicroCosm	Mus musculus	up	3.55011	0.00270963	11.0414	9.21355
mcmv-miR-M23-1-5p	miRNA	miRBase	MicroCosm	Mouse cytomegalovirus	up	3.54778	0.0124597	7.86214	6.03522
hsa-miR-1228-star	miRNA	miRBase	MicroCosm	Homo sapiens	up	3.52799	0.00159816	11.3233	9.50443
mmu-miR-3072-star	miRNA	miRBase	MicroCosm	Mus musculus	up	3.4916	0.00809657	7.37425	5.57036
osa-miR1858a	miRNA	miRBase	MicroCosm	Oryza sativa	up	3.4713	0.00108375	10.2572	8.46176
mmu-miR-1959	miRNA	miRBase	MicroCosm	Mus musculus	up	3.46982	0.00120645	5.27451	3.47965
bta-miR-1224	miRNA	miRBase	MicroCosm	Bos taurus	up	3.45865	0.00739618	5.43282	3.64261
mmu-miR-1892	miRNA	miRBase	MicroCosm	Mus musculus	up	3.45547	0.00202132	8.92805	7.13917
dps-miR-2543b	miRNA	miRBase	MicroCosm	Drosophila pseudoobscura	up	3.45245	0.0054787	3.95845	2.17083
tgu-miR-2974	miRNA	miRBase	MicroCosm	Taeniopygia guttata	up	3.43665	0.00277132	11.7713	9.99025
bta-miR-2374	miRNA	miRBase	MicroCosm	Bos taurus	up	3.42278	0.000681252	11.6169	9.84169
hcmv-miR-UL70-3p	miRNA	miRBase	MicroCosm	Human cytomegalovirus	up	3.40341	0.0397754	10.5026	8.73562
mml-miR-1227	miRNA	miRBase	MicroCosm	Macaca mulatta	up	3.39931	0.0124676	9.55044	7.7852
hsa-miR-3141	miRNA	miRBase	MicroCosm	Homo sapiens	up	3.39738	0.00512243	9.16431	7.39989
bta-miR-2887	miRNA	miRBase	MicroCosm	Bos taurus	up	3.39322	0.00105527	11.0522	9.28955
hsa-miR-4270	miRNA	miRBase	MicroCosm	Homo sapiens	up	3.39057	0.00791526	9.7662	8.00467
hsa-miR-3185	miRNA	miRBase	MicroCosm	Homo sapiens	up	3.37924	0.0254443	10.7552	8.99853
gga-miR-1636	miRNA	miRBase	MicroCosm	Gallus gallus	up	3.37277	0.00276141	11.5595	9.80556
bta-miR-2422	miRNA	miRBase	MicroCosm	Bos taurus	up	3.3717	0.015232	4.71204	2.95856
gga-miR-1587	miRNA	miRBase	MicroCosm	Gallus gallus	up	3.35916	0.00963832	10.0519	8.30379
cre-miR1165	miRNA	miRBase	MicroCosm	Chlamydomonas reinhardtii	up	3.35762	0.00697646	4.86953	3.12209
mmu-miR-1982-star	miRNA	miRBase	MicroCosm	Mus musculus	up	3.349	0.00743237	4.00213	2.2584
mdo-miR-425	miRNA	miRBase	MicroCosm	Monodelphis domestica	up	3.3394	0.0461018	4.60464	2.86505
bta-miR-2392	miRNA	miRBase	MicroCosm	Bos taurus	up	3.33464	0.00734995	7.60208	5.86455
hsv2-miR-H5	miRNA	miRBase	MicroCosm	Herpes Simplex	up	3.32172	0.00383532	8.5225	6.79057
bta-miR-2412	miRNA	miRBase	MicroCosm	Bos taurus	up	3.31445	0.00114236	9.26168	7.53292
gga-miR-1716	miRNA	miRBase	MicroCosm	Gallus gallus	up	3.31025	0.00879898	10.7254	8.99845
ppy-miR-193a-5p	miRNA	miRBase	MicroCosm	Pongo pygmaeus	up	3.27848	0.0405712	4.91765	3.20462
bta-miR-1343	miRNA	miRBase	MicroCosm	Bos taurus	up	3.26315	0.00339947	11.5804	9.87413
hsa-miR-4281	miRNA	miRBase	MicroCosm	Homo sapiens	up	3.25933	0.00109358	10.5239	8.81934
hsa-miR-193a-5p	miRNA	miRBase	MicroCosm	Homo sapiens	up	3.24238	0.00291626	4.36219	2.66514
hsa-miR-1908	miRNA	miRBase	MicroCosm	Homo sapiens	up	3.23243	0.00332493	11.7259	10.0333
vvi-miR168	miRNA	miRBase	MicroCosm	Vitis vinifera	up	3.2222	0.0110544	3.57956	1.89152
osa-miR1846b-5p	miRNA	miRBase	MicroCosm	Oryza sativa	up	3.18592	0.00851351	8.80175	7.13004
hsa-miR-1268	miRNA	miRBase	MicroCosm	Homo sapiens	up	3.18502	0.00721588	9.23707	7.56577
hp_hsa-mir-3185	stem-loop		MicroCosm	Homo sapiens	up	3.1826	0.0423085	3.73987	2.06967
mmu-miR-2146	miRNA	miRBase	MicroCosm	Mus musculus	up	3.16472	0.000639875	11.5082	9.84611
gga-miR-1654	miRNA	miRBase	MicroCosm	Gallus gallus	up	3.16354	0.00140087	6.90777	5.24623
ptr-miR-1281	miRNA	miRBase	MicroCosm	Pan troglodytes	up	3.16269	0.0425654	5.23454	3.57339
tgu-miR-2961	miRNA	miRBase	MicroCosm	Taeniopygia guttata	up	3.15363	0.00392683	11.6542	9.99717
cre-miR1151a-star	miRNA	miRBase	MicroCosm	Chlamydomonas reinhardtii	up	3.14233	0.00581674	4.38344	2.7316
cfa-miR-193a	miRNA	miRBase	MicroCosm	Canis familiaris	up	3.13796	0.017088	5.04059	3.39076
mml-miR-663	miRNA	miRBase	MicroCosm	Macaca mulatta	up	3.13689	0.00610443	11.2648	9.61547
ppy-miR-885-5p	miRNA	miRBase	MicroCosm	Pongo pygmaeus	up	3.13245	0.0250762	4.20752	2.56023
hsa-miR-149-star	miRNA	miRBase	MicroCosm	Homo sapiens	up	3.13163	0.00082085	11.7387	10.0918
bta-miR-1584	miRNA	miRBase	MicroCosm	Bos taurus	up	3.12309	0.00459206	11.8043	10.1613
bta-miR-2305	miRNA	miRBase	MicroCosm	Bos taurus	up	3.12287	0.00158733	12.395	10.7521
tgu-miR-2966	miRNA	miRBase	MicroCosm	Taeniopygia guttata	up	3.09937	0.00147749	11.3307	9.69871
mtr-miR2616	miRNA	miRBase	MicroCosm	Medicago truncatula	up	3.09594	0.0135409	9.60621	7.97583
mml-miR-193a-5p	miRNA	miRBase	MicroCosm	Macaca mulatta	up	3.08131	0.018414	5.1638	3.54025
hsa-miR-498	miRNA	miRBase	MicroCosm	Homo sapiens	up	3.0777	0.000858746	3.8073	2.18545
ENSG00000238321	snoRNA	Ensembl	MicroCosm	Homo sapiens	up	3.04767	0.0270952	5.40971	3.80201
rrv-miR-rR1-4	miRNA	miRBase	MicroCosm	Rhesus monkey	up	3.03658	0.00578792	11.7854	10.183
ppy-miR-1281	miRNA	miRBase	MicroCosm	Pongo pygmaeus	up	3.0356	0.0232145	5.71737	4.11539
hsv2-miR-H22	miRNA	miRBase	MicroCosm	Herpes Simplex	up	3.03102	0.00241907	7.87513	6.27532
gga-miR-1584	miRNA	miRBase	MicroCosm	Gallus gallus	up	3.03004	0.00375222	11.2512	9.65183
ptr-miR-663a	miRNA	miRBase	MicroCosm	Pan troglodytes	up	3.01589	0.00620358	10.7808	9.18825
ssc-miR-1285	miRNA	miRBase	MicroCosm	Sus scrofa	up	3.01058	0.00072052	11.7343	10.1442
hsv1-miR-H17	miRNA	miRBase	MicroCosm	Herpes Simplex	up	3.0083	0.00133232	12.1588	10.5699
ppt-miR903	miRNA	miRBase	MicroCosm	Physcomitrella patens	up	3.00125	0.00813767	9.72318	8.13761
hsa-miR-3188	miRNA	miRBase	MicroCosm	Homo sapiens	up	2.97789	0.0290331	6.69875	5.12446
gga-miR-1610	miRNA	miRBase	MicroCosm	Gallus gallus	up	2.96575	0.0431331	8.07495	6.50655
gga-miR-1631	miRNA	miRBase	MicroCosm	Gallus gallus	up	2.95386	0.0491342	8.27675	6.71415
hsa-miR-2861	miRNA	miRBase	MicroCosm	Homo sapiens	up	2.95251	0.00747643	12.8006	11.2386
mmu-miR-689	miRNA	miRBase	MicroCosm	Mus musculus	up	2.93294	0.00127583	9.02936	7.47701
rno-miR-760-3p	miRNA	miRBase	MicroCosm	Rattus norvegicus	up	2.93186	0.00279275	4.27555	2.72374
hsa-miR-1281	miRNA	miRBase	MicroCosm	Homo sapiens	up	2.92814	0.0145352	5.52923	3.97924
mmu-miR-705	miRNA	miRBase	MicroCosm	Mus musculus	up	2.92415	0.00224863	9.11368	7.56566
oan-miR-1408	miRNA	miRBase	MicroCosm	Ornithorhynchus anatinus	up	2.92161	0.00245418	7.29051	5.74375
hsa-miR-663	miRNA	miRBase	MicroCosm	Homo sapiens	up	2.91038	0.00855753	10.6813	9.14007
eca-miR-1892	miRNA	miRBase	MicroCosm	Equus caballus	up	2.90546	0.00578836	7.48731	5.94854
hsa-miR-1207-5p	miRNA	miRBase	MicroCosm	Homo sapiens	up	2.90191	0.00992939	8.58308	7.04608
ppy-miR-1268	miRNA	miRBase	MicroCosm	Pongo pygmaeus	up	2.89835	0.00666822	9.57152	8.03629
bta-miR-2442	miRNA	miRBase	MicroCosm	Bos taurus	up	2.89576	0.0239178	7.78632	6.25238
osa-miR1846a-5p	miRNA	miRBase	MicroCosm	Oryza sativa	up	2.89333	0.0189323	8.51652	6.98379
mml-miR-939	miRNA	miRBase	MicroCosm	Macaca mulatta	up	2.89308	0.0309955	6.03841	4.5058
bta-miR-2487	miRNA	miRBase	MicroCosm	Bos taurus	up	2.89078	0.0117329	12.7826	11.2512
dps-miR-311-star	miRNA	miRBase	MicroCosm	Drosophila pseudoobscura	up	2.87574	0.00782466	5.20341	3.67947
hsv2-miR-H6	miRNA	miRBase	MicroCosm	Herpes Simplex	up	2.85753	0.0392976	6.1475	4.63273
ppt-miR896	miRNA	miRBase	MicroCosm	Physcomitrella patens	up	2.85432	0.0115136	6.55131	5.03816
gga-miR-449b-star	miRNA	miRBase	MicroCosm	Gallus gallus	up	2.85259	0.0465861	3.69567	2.1834
rno-miR-1224	miRNA	miRBase	MicroCosm	Rattus norvegicus	up	2.84994	0.00721054	7.65795	6.14702
hsa-miR-760	miRNA	miRBase	MicroCosm	Homo sapiens	up	2.84016	0.0096591	4.69327	3.18729
bta-miR-2407	miRNA	miRBase	MicroCosm	Bos taurus	up	2.82704	0.0365611	7.73237	6.23308
mmu-miR-2132	miRNA	miRBase	MicroCosm	Mus musculus	up	2.79323	0.00598346	12.3262	10.8443
peu-miR2914	miRNA	miRBase	MicroCosm	Populus euphratica	up	2.78651	0.0190937	9.00821	7.52975
gga-miR-2127	miRNA	miRBase	MicroCosm	Gallus gallus	up	2.75908	0.00167375	12.7251	11.2609
hvt-miR-H1	miRNA	miRBase	MicroCosm	Herpesvirus of	up	2.72356	0.0314062	7.00998	5.56449
hsa-miR-1979	miRNA	miRBase	MicroCosm	Homo sapiens	up	2.72019	0.0104508	8.53315	7.08944
ptr-miR-762	miRNA	miRBase	MicroCosm	Pan troglodytes	up	2.70555	0.0042795	11.8402	10.4043
tgu-miR-193b-star	miRNA	miRBase	MicroCosm	Taeniopygia guttata	up	2.68985	0.0363681	5.10608	3.67856
cel-miR-265	miRNA	miRBase	MicroCosm	Caenorhabditis elegans	up	2.68752	0.00273395	3.8799	2.45362
gga-miR-1763	miRNA	miRBase	MicroCosm	Gallus gallus	up	2.6622	0.00278974	12.109	10.6964
osa-miR1846c-5p	miRNA	miRBase	MicroCosm	Oryza sativa	up	2.66076	0.0231559	8.55639	7.14455
hsa-miR-92b-star	miRNA	miRBase	MicroCosm	Homo sapiens	up	2.6606	0.0181652	8.05641	6.64466
dre-miR-2195	miRNA	miRBase	MicroCosm	Danio rerio	up	2.66014	0.0458803	4.60881	3.19731
bta-miR-2904	miRNA	miRBase	MicroCosm	Bos taurus	up	2.65949	0.00203526	10.0091	8.59791
oan-miR-1345	miRNA	miRBase	MicroCosm	Ornithorhynchus anatinus	up	2.65751	0.00020001	4.1689	2.75883
ssc-miR-193a-5p	miRNA	miRBase	MicroCosm	Sus scrofa	up	2.65714	0.0460284	4.61013	3.20026
bta-miR-2884	miRNA	miRBase	MicroCosm	Bos taurus	up	2.65579	0.0231226	4.22166	2.81251
bta-miR-2899	miRNA	miRBase	MicroCosm	Bos taurus	up	2.65534	0.0218498	9.91046	8.50157
bta-miR-2291	miRNA	miRBase	MicroCosm	Bos taurus	up	2.64502	0.0138118	6.49303	5.08975
hsa-miR-638	miRNA	miRBase	MicroCosm	Homo sapiens	up	2.64082	0.0143042	12.9131	11.5122
mmu-miR-1962	miRNA	miRBase	MicroCosm	Mus musculus	up	2.63922	0.0440099	4.17549	2.77538
mmu-miR-1224	miRNA	miRBase	MicroCosm	Mus musculus	up	2.62665	0.010934	7.59284	6.19962
bta-miR-2360	miRNA	miRBase	MicroCosm	Bos taurus	up	2.6221	0.012093	7.38371	5.99299
cre-miR1144a.1	miRNA	miRBase	MicroCosm	Chlamydomonas reinhardtii	up	2.61813	0.0180036	7.8816	6.49306
mml-miR-1224	miRNA	miRBase	MicroCosm	Macaca mulatta	up	2.61551	0.0294955	5.60768	4.22058
hsa-miR-762	miRNA	miRBase	MicroCosm	Homo sapiens	up	2.61369	0.00510043	11.7978	10.4117
dps-miR-1000-star	miRNA	miRBase	MicroCosm	Drosophila pseudoobscura	up	2.60693	0.00861867	9.09346	7.71111
mmu-miR-2140	miRNA	miRBase	MicroCosm	Mus musculus	up	2.60114	0.0151274	9.27828	7.89914
tgu-miR-2976	miRNA	miRBase	MicroCosm	Taeniopygia guttata	up	2.59401	0.0111614	12.5441	11.169
oan-miR-150-star	miRNA	miRBase	MicroCosm	Ornithorhynchus anatinus	up	2.58463	0.0323101	7.8686	6.49864
bfl-miR-705	miRNA	miRBase	MicroCosm	Branchiostoma floridae	up	2.56894	0.00377114	7.63437	6.2732
oan-miR-30b-star	miRNA	miRBase	MicroCosm	Ornithorhynchus anatinus	up	2.55791	0.000250331	3.61401	2.25905
gga-miR-1581	miRNA	miRBase	MicroCosm	Gallus gallus	up	2.54851	0.00740547	7.84368	6.49403
ppy-miR-604	miRNA	miRBase	MicroCosm	Pongo pygmaeus	up	2.53833	0.00382382	6.43888	5.095
oan-miR-1362-star	miRNA	miRBase	MicroCosm	Ornithorhynchus anatinus	up	2.53812	0.0250107	8.8874	7.54364
peu-miR2911	miRNA	miRBase	MicroCosm	Populus euphratica	up	2.52684	0.00233861	11.5931	10.2558
bta-miR-2295	miRNA	miRBase	MicroCosm	Bos taurus	up	2.52159	0.0285641	3.17447	1.84014
hvt-miR-H18-5p	miRNA	miRBase	MicroCosm	Herpesvirus of	up	2.50742	0.0292362	5.49826	4.17206
ppy-miR-760	miRNA	miRBase	MicroCosm	Pongo pygmaeus	up	2.50206	0.00688896	4.5727	3.24958
mmu-miR-132	miRNA	miRBase	MicroCosm	Mus musculus	up	2.48297	0.0253909	8.04426	6.7322
mmu-miR-760	miRNA	miRBase	MicroCosm	Mus musculus	up	2.46818	0.000680603	5.09237	3.78892
hsa-miR-1469	miRNA	miRBase	MicroCosm	Homo sapiens	up	2.45221	0.00245957	11.8967	10.6026
mmu-miR-2138	miRNA	miRBase	MicroCosm	Mus musculus	up	2.44564	0.00267874	11.9562	10.666
tni-miR-132	miRNA	miRBase	MicroCosm	Tetraodon nigroviridis	up	2.44497	0.0206681	8.04877	6.75896
bta-miR-2418	miRNA	miRBase	MicroCosm	Bos taurus	up	2.43903	0.0371089	4.71346	3.42715
dsi-miR-1000-star	miRNA	miRBase	MicroCosm	Drosophila simulans	up	2.42779	0.0064993	9.02759	7.74794
hsa-miR-1915	miRNA	miRBase	MicroCosm	Homo sapiens	up	2.41824	0.0192906	13.0633	11.7893
ppy-miR-1469	miRNA	miRBase	MicroCosm	Pongo pygmaeus	up	2.41559	0.00321033	11.8491	10.5767
ppy-miR-1915	miRNA	miRBase	MicroCosm	Pongo pygmaeus	up	2.39281	0.0162393	13.0511	11.7924
ppy-miR-132	miRNA	miRBase	MicroCosm	Pongo pygmaeus	up	2.38872	0.0254882	7.9674	6.71116
oan-miR-1394	miRNA	miRBase	MicroCosm	Ornithorhynchus anatinus	up	2.36789	0.012311	8.29998	7.05638
osa-miR2097-5p	miRNA	miRBase	MicroCosm	Oryza sativa	up	2.36165	0.00583199	10.4569	9.21713
bta-miR-132	miRNA	miRBase	MicroCosm	Bos taurus	up	2.36154	0.0217878	8.02675	6.78702
hbv-miR-B4	miRNA	miRBase	MicroCosm	Herpes B	up	2.3591	0.00936448	8.64171	7.40347
cin-miR-92e-5p	miRNA	miRBase	MicroCosm	Ciona intestinalis	up	2.35356	0.022712	5.81161	4.57677
eca-miR-132	miRNA	miRBase	MicroCosm	Equus caballus	up	2.34117	0.0157965	7.95292	6.72569
gga-miR-1694	miRNA	miRBase	MicroCosm	Gallus gallus	up	2.33607	0.0429913	6.09038	4.8663
mdo-miR-132	miRNA	miRBase	MicroCosm	Monodelphis domestica	up	2.31749	0.038479	8.11947	6.9069
rno-miR-132	miRNA	miRBase	MicroCosm	Rattus norvegicus	up	2.31692	0.0252449	7.98064	6.76843
ppy-miR-1224-5p	miRNA	miRBase	MicroCosm	Pongo pygmaeus	up	2.31488	0.0108486	5.09823	3.88729
gga-miR-2126	miRNA	miRBase	MicroCosm	Gallus gallus	up	2.31069	0.0300343	4.07808	2.86975
ppt-miR1033c	miRNA	miRBase	MicroCosm	Physcomitrella patens	up	2.29921	0.0260481	3.02474	1.8236
fru-miR-202	miRNA	miRBase	MicroCosm	Fugu rubripes	up	2.29593	0.0011485	3.41132	2.21224
mmu-miR-212	miRNA	miRBase	MicroCosm	Mus musculus	up	2.28625	0.0328582	3.22328	2.03029
gga-miR-1787	miRNA	miRBase	MicroCosm	Gallus gallus	up	2.27696	0.0132049	3.04697	1.85986
ccl-miR168	miRNA	miRBase	MicroCosm	Citrus clementine	up	2.27652	0.0317918	2.70843	1.52161
xtr-miR-132	miRNA	miRBase	MicroCosm	Xenopus tropicalis	up	2.25531	0.0349841	7.9941	6.82077
cre-miR1172.1	miRNA	miRBase	MicroCosm	Chlamydomonas reinhardtii	up	2.2502	0.0160144	7.79347	6.62342
fru-miR-132	miRNA	miRBase	MicroCosm	Fugu rubripes	up	2.23911	0.0355546	8.07403	6.91111
tgu-miR-2962	miRNA	miRBase	MicroCosm	Taeniopygia guttata	up	2.22286	0.0134535	3.64015	2.48773
cte-miR-92b	miRNA	miRBase	MicroCosm	Capitella teleta	up	2.18527	0.0255222	4.00722	2.87941
mdo-miR-223	miRNA	miRBase	MicroCosm	Monodelphis domestica	up	2.18445	0.0212389	2.79639	1.66912
osa-miR2098-5p	miRNA	miRBase	MicroCosm	Oryza sativa	up	2.18413	0.0352448	3.97161	2.84456
v11_hsa-miR-923	miRNA	miRBase	MicroCosm	Homo sapiens	up	2.17827	0.00722614	11.8324	10.7092
cfa-miR-132	miRNA	miRBase	MicroCosm	Canis familiaris	up	2.16329	0.0394126	8.05122	6.938
mml-miR-132	miRNA	miRBase	MicroCosm	Macaca mulatta	up	2.16206	0.0284563	8.02531	6.91291
ppy-miR-575	miRNA	miRBase	MicroCosm	Pongo pygmaeus	up	2.16083	0.0287581	4.88243	3.77084
sbi-miR528	miRNA	miRBase	MicroCosm	Sorghum bicolor	up	2.1412	0.0196284	3.58149	2.48307
bta-miR-877	miRNA	miRBase	MicroCosm	Bos taurus	up	2.13088	0.0114042	4.15831	3.06686
ppy-miR-498	miRNA	miRBase	MicroCosm	Pongo pygmaeus	up	2.13012	0.0120018	3.08878	1.99784
bta-miR-2900	miRNA	miRBase	MicroCosm	Bos taurus	up	2.10841	0.0128356	13.1657	12.0896
dre-miR-132	miRNA	miRBase	MicroCosm	Danio rerio	up	2.10448	0.0453572	8.0138	6.94033
mmu-miR-2135	miRNA	miRBase	MicroCosm	Mus musculus	up	2.07827	0.00147991	10.9735	9.91815
zma-miR408b-star	miRNA	miRBase	MicroCosm	Zea mays	up	2.07256	0.00661071	4.81881	3.7674
gga-miR-1607	miRNA	miRBase	MicroCosm	Gallus gallus	up	2.05131	0.00673684	12.9185	11.882
gga-miR-1465	miRNA	miRBase	MicroCosm	Gallus gallus	up	2.03219	0.00634688	3.68186	2.65883
hsa-miR-1231	miRNA	miRBase	MicroCosm	Homo sapiens	up	2.03068	0.0252495	6.94827	5.92631
bta-miR-2893	miRNA	miRBase	MicroCosm	Bos taurus	up	2.02578	0.0344049	4.65401	3.63554
tgu-miR-223	miRNA	miRBase	MicroCosm	Taeniopygia guttata	up	2.00663	0.0226371	2.76007	1.7553
bfl-miR-2071	miRNA	miRBase	MicroCosm	Branchiostoma floridae	up	1.99743	0.00889255	2.75806	1.75991
hsa-miR-4285	miRNA	miRBase	MicroCosm	Homo sapiens	up	1.99578	0.00186055	2.87803	1.88107
cfa-miR-223	miRNA	miRBase	MicroCosm	Canis familiaris	up	1.96617	0.0336775	2.7397	1.76431
rno-miR-327	miRNA	miRBase	MicroCosm	Rattus norvegicus	up	1.96405	0.00151041	2.59098	1.61715
mdv2-miR-M32	miRNA	miRBase	MicroCosm	Mareks disease	up	1.95766	0.0166093	3.5225	2.55337
mml-miR-765	miRNA	miRBase	MicroCosm	Macaca mulatta	up	1.93582	0.0132365	2.97389	2.02095
hsa-miR-886-5p	miRNA	miRBase	MicroCosm	Homo sapiens	up	1.92197	0.0210527	4.88384	3.94126
hsa-miR-150-star	miRNA	miRBase	MicroCosm	Homo sapiens	up	1.91577	0.0430026	6.72026	5.78233
mmu-miR-2141	miRNA	miRBase	MicroCosm	Mus musculus	up	1.90877	0.00221236	8.89019	7.95754
sla-miR-223	miRNA	miRBase	MicroCosm	Saguinus labiatus	up	1.90373	0.0400311	2.57717	1.64834
gga-miR-1759	miRNA	miRBase	MicroCosm	Gallus gallus	up	1.89928	0.0200534	3.02612	2.10067
mmu-miR-2861	miRNA	miRBase	MicroCosm	Mus musculus	up	1.88019	0.000279313	14.297	13.3861
ppy-miR-298	miRNA	miRBase	MicroCosm	Pongo pygmaeus	up	1.87471	0.0256949	5.60585	4.69918
bta-miR-1777a	miRNA	miRBase	MicroCosm	Bos taurus	up	1.87063	0.0042236	13.6441	12.7406
ath-miR168b	miRNA	miRBase	MicroCosm	Arabidopsis thaliana	up	1.86094	0.0264677	2.87706	1.98103
bhv1-miR-B8-3p	miRNA	miRBase	MicroCosm	Bovine herpesvirus	up	1.84255	0.00286445	2.71969	1.83798
aqu-miR-2016	miRNA	miRBase	MicroCosm	Amphimedon queenslandica	up	1.83444	0.049638	3.55644	2.6811
hsa-miR-3178	miRNA	miRBase	MicroCosm	Homo sapiens	up	1.80937	0.00759047	9.7705	8.91501
ppy-miR-638	miRNA	miRBase	MicroCosm	Pongo pygmaeus	up	1.80126	0.0113696	13.3867	12.5377
hsa-miR-920	miRNA	miRBase	MicroCosm	Homo sapiens	up	1.79948	0.00463759	3.1681	2.32053
hsa-miR-4316	miRNA	miRBase	MicroCosm	Homo sapiens	up	1.79631	0.0237331	3.51405	2.66901
gga-miR-1576	miRNA	miRBase	MicroCosm	Gallus gallus	up	1.79528	0.013919	13.4514	12.6072
gga-miR-1777	miRNA	miRBase	MicroCosm	Gallus gallus	up	1.78715	0.000402478	14.3306	13.493
hp_hsa-mir-1308	stem-loop		MicroCosm	Homo sapiens	up	1.76556	0.0478952	3.00789	2.18776
oan-miR-1346	miRNA	miRBase	MicroCosm	Ornithorhynchus anatinus	up	1.75357	0.00212758	13.4075	12.5972
ppy-miR-648	miRNA	miRBase	MicroCosm	Pongo pygmaeus	up	1.74736	0.0108494	4.51507	3.70989
rno-miR-223	miRNA	miRBase	MicroCosm	Rattus norvegicus	up	1.73349	0.0138519	2.55577	1.76209
gga-miR-155	miRNA	miRBase	MicroCosm	Gallus gallus	up	1.72867	0.00633349	11.7893	10.9997
mmu-miR-425-star	miRNA	miRBase	MicroCosm	Mus musculus	up	1.72167	0.0328619	4.39277	3.60896
bta-miR-2881	miRNA	miRBase	MicroCosm	Bos taurus	up	1.71764	0.00563024	13.3544	12.574
peu-miR2913	miRNA	miRBase	MicroCosm	Populus euphratica	up	1.71298	0.0115189	5.37491	4.5984
bta-miR-1777b	miRNA	miRBase	MicroCosm	Bos taurus	up	1.71049	0.00585183	13.7079	12.9335
xtr-miR-155	miRNA	miRBase	MicroCosm	Xenopus tropicalis	up	1.70279	0.00569061	11.8143	11.0464
ptr-miR-223	miRNA	miRBase	MicroCosm	Pan troglodytes	up	1.69482	0.0197991	2.8025	2.04136
smo-miR1091	miRNA	miRBase	MicroCosm	Selaginella moellendorffii	up	1.68303	0.0142992	3.28081	2.52974
hsa-miR-1975	miRNA	miRBase	MicroCosm	Homo sapiens	up	1.68042	0.0159076	11.0599	10.3111
mml-miR-638	miRNA	miRBase	MicroCosm	Macaca mulatta	up	1.66292	0.00234042	14.0687	13.335
hsa-miR-129-5p	miRNA	miRBase	MicroCosm	Homo sapiens	up	1.66035	0.0308921	2.38316	1.65168
dre-miR-155	miRNA	miRBase	MicroCosm	Danio rerio	up	1.64397	0.00936296	11.7912	11.0741
mmu-miR-155	miRNA	miRBase	MicroCosm	Mus musculus	up	1.64333	0.0029385	6.37983	5.6632
tgu-miR-155	miRNA	miRBase	MicroCosm	Taeniopygia guttata	up	1.64292	0.00514531	8.68044	7.96418
ath-miR832-5p	miRNA	miRBase	MicroCosm	Arabidopsis thaliana	up	1.63002	0.0075189	2.30635	1.60147
cin-miR-92c-star	miRNA	miRBase	MicroCosm	Ciona intestinalis	up	1.62529	0.00688615	2.084	1.3833
hp_mmu-mir-204	stem-loop		MicroCosm	Mus musculus	up	1.6251	0.00949569	2.19818	1.49765
U3-2	CDBox		MicroCosm	Homo sapiens	up	1.60342	0.0371128	7.17202	6.49087
mmu-miR-2145	miRNA	miRBase	MicroCosm	Mus musculus	up	1.57961	0.0363308	11.2402	10.5806
cin-miR-4008c-3p	miRNA	miRBase	MicroCosm	Ciona intestinalis	up	1.56754	0.0223231	2.39348	1.74498
ENSG00000251992	snoRNA	Ensembl	MicroCosm	Homo sapiens	up	1.56604	0.00229923	2.29281	1.64568
hsa-miR-378b	miRNA	miRBase	MicroCosm	Homo sapiens	up	1.55091	0.00889361	3.84761	3.21449
gma-miR2119	miRNA	miRBase	MicroCosm	Glycine max	up	1.52603	0.0291531	3.69061	3.08082
ptr-miR-575	miRNA	miRBase	MicroCosm	Pan troglodytes	up	1.5043	0.00931538	2.5407	1.95161
dse-miR-124	miRNA	miRBase	MicroCosm	Drosophila sechellia	down	7.26507	0.00904158	1.95762	4.8186
dya-miR-124	miRNA	miRBase	MicroCosm	Drosophila yakuba	down	6.55329	0.0326789	1.91408	4.6263
cel-miR-124	miRNA	miRBase	MicroCosm	Caenorhabditis elegans	down	6.43472	0.0285644	2.60654	5.29242
dpe-miR-124	miRNA	miRBase	MicroCosm	Drosophila persimilis	down	6.33192	0.0160288	1.90501	4.56766
gga-miR-451	miRNA	miRBase	MicroCosm	Gallus gallus	down	6.22303	0.00295189	1.8065	4.44412
mdo-miR-124a	miRNA	miRBase	MicroCosm	Monodelphis domestica	down	6.20406	0.0391616	2.4426	5.07581
dps-miR-124	miRNA	miRBase	MicroCosm	Drosophila pseudoobscura	down	6.15444	0.0325832	2.09503	4.71666
mne-miR-31	miRNA	miRBase	MicroCosm	Macaca nemestrina	down	5.79407	0.00942012	2.25334	4.78792
ppa-miR-124a	miRNA	miRBase	MicroCosm	Pan paniscus	down	5.60619	0.0324012	2.78191	5.26894
xtr-miR-124	miRNA	miRBase	MicroCosm	Xenopus tropicalis	down	5.54579	0.0361003	2.32696	4.79835
mml-miR-486-5p	miRNA	miRBase	MicroCosm	Macaca mulatta	down	5.44134	0.00348888	1.96974	4.4137
ame-miR-124	miRNA	miRBase	MicroCosm	Apis mellifera	down	5.427	0.0249214	2.15374	4.5939
mmu-miR-486	miRNA	miRBase	MicroCosm	Mus musculus	down	5.22826	0.000245915	2.14132	4.52765
rno-miR-30e	miRNA	miRBase	MicroCosm	Rattus norvegicus	down	5.02089	0.000615725	3.92465	6.2526
hp_mmu-mir-124-1	stem-loop		MicroCosm	Mus musculus	down	4.98821	0.0156678	2.55636	4.87488
hp_rno-mir-124-3	stem-loop		MicroCosm	Rattus norvegicus	down	4.96242	0.0335143	2.59214	4.90319
hsa-miR-486-5p	miRNA	miRBase	MicroCosm	Homo sapiens	down	4.96158	0.0314414	2.02997	4.34077
bfl-miR-124	miRNA	miRBase	MicroCosm	Branchiostoma floridae	down	4.88922	0.0481054	1.89767	4.18728
ppy-miR-486-5p	miRNA	miRBase	MicroCosm	Pongo pygmaeus	down	4.82304	0.0268984	2.19575	4.4657
ppy-miR-124	miRNA	miRBase	MicroCosm	Pongo pygmaeus	down	4.76615	0.0419159	2.87111	5.12394
mdo-let-7g	miRNA	miRBase	MicroCosm	Monodelphis domestica	down	4.66756	0.0194458	3.79056	6.01323
dvi-miR-124	miRNA	miRBase	MicroCosm	Drosophila virilis	down	4.44322	0.0455147	2.36252	4.51413
ppy-miR-124a	miRNA	miRBase	MicroCosm	Pongo pygmaeus	down	4.42725	0.0344616	3.09448	5.24089
cbr-miR-124	miRNA	miRBase	MicroCosm	Caenorhabditis briggsae	down	4.42242	0.0319859	2.67601	4.82085
cin-miR-124	miRNA	miRBase	MicroCosm	Ciona intestinalis	down	4.41984	0.0282839	2.21092	4.35492
hp_mmu-mir-124-3	stem-loop		MicroCosm	Mus musculus	down	4.40342	0.00328851	3.32412	5.46275
bmo-miR-2779	miRNA	miRBase	MicroCosm	Bombyx mori	down	4.37741	0.0328704	4.64461	6.77469
bta-miR-486	miRNA	miRBase	MicroCosm	Bos taurus	down	4.30005	7.69248e-05	2.29137	4.39572
spu-miR-124	miRNA	miRBase	MicroCosm	Strongylocentrotus purpuratus	down	4.26836	0.0345433	2.93531	5.029
oan-miR-15a	miRNA	miRBase	MicroCosm	Ornithorhynchus anatinus	down	4.24674	0.0120901	3.79122	5.87758
tgu-miR-451	miRNA	miRBase	MicroCosm	Taeniopygia guttata	down	4.20436	0.0103764	2.00898	4.08086
rno-miR-31	miRNA	miRBase	MicroCosm	Rattus norvegicus	down	4.09387	0.0056018	3.33499	5.36845
hsa-miR-30e	miRNA	miRBase	MicroCosm	Homo sapiens	down	4.06814	0.0115509	4.17608	6.20045
dre-miR-26b	miRNA	miRBase	MicroCosm	Danio rerio	down	4.06791	0.0103076	4.78374	6.80803
eca-miR-28-5p	miRNA	miRBase	MicroCosm	Equus caballus	down	4.04933	0.00715651	4.77307	6.79075
oan-miR-181c	miRNA	miRBase	MicroCosm	Ornithorhynchus anatinus	down	4.00466	0.00210418	3.27522	5.27691
eca-miR-486-5p	miRNA	miRBase	MicroCosm	Equus caballus	down	3.95633	0.0094825	2.29815	4.28231
ssc-miR-15a	miRNA	miRBase	MicroCosm	Sus scrofa	down	3.94935	0.00855704	3.89017	5.87178
ppa-miR-31	miRNA	miRBase	MicroCosm	Pan paniscus	down	3.88587	0.000768409	3.05938	5.01762
cfa-miR-15a	miRNA	miRBase	MicroCosm	Canis familiaris	down	3.81111	0.00449116	3.98565	5.91586
cfa-miR-192	miRNA	miRBase	MicroCosm	Canis familiaris	down	3.79701	0.0159021	3.23608	5.16095
eca-miR-28-3p	miRNA	miRBase	MicroCosm	Equus caballus	down	3.78895	0.00578871	3.93953	5.86133
oan-miR-150	miRNA	miRBase	MicroCosm	Ornithorhynchus anatinus	down	3.77589	0.00238249	6.30937	8.22619
oan-miR-192	miRNA	miRBase	MicroCosm	Ornithorhynchus anatinus	down	3.76664	0.000895521	3.11381	5.02708
mmu-miR-30e	miRNA	miRBase	MicroCosm	Mus musculus	down	3.7616	0.000377492	4.00305	5.91439
tgu-miR-15a	miRNA	miRBase	MicroCosm	Taeniopygia guttata	down	3.75976	0.000795494	3.74853	5.65917
gga-miR-15a	miRNA	miRBase	MicroCosm	Gallus gallus	down	3.75508	0.00391618	4.09999	6.00883
fru-miR-140	miRNA	miRBase	MicroCosm	Fugu rubripes	down	3.72146	0.0453151	1.7846	3.68047
dre-miR-150	miRNA	miRBase	MicroCosm	Danio rerio	down	3.62492	0.00384391	3.05827	4.91622
ptr-miR-30e	miRNA	miRBase	MicroCosm	Pan troglodytes	down	3.59393	0.00234088	4.05039	5.89595
ppy-miR-30e	miRNA	miRBase	MicroCosm	Pongo pygmaeus	down	3.53988	0.00683684	4.08748	5.91118
gga-let-7g	miRNA	miRBase	MicroCosm	Gallus gallus	down	3.53559	0.0403475	4.00537	5.82733
mml-miR-29b	miRNA	miRBase	MicroCosm	Macaca mulatta	down	3.52607	0.0282456	2.31828	4.13634
xtr-miR-30e	miRNA	miRBase	MicroCosm	Xenopus tropicalis	down	3.4961	0.00393702	4.44025	6.246
eca-miR-30e	miRNA	miRBase	MicroCosm	Equus caballus	down	3.48667	0.00452571	4.13715	5.939
eca-let-7f	miRNA	miRBase	MicroCosm	Equus caballus	down	3.44034	0.02917	4.79496	6.57751
hsa-miR-28-3p	miRNA	miRBase	MicroCosm	Homo sapiens	down	3.37046	0.0262017	3.93835	5.6913
spu-let-7	miRNA	miRBase	MicroCosm	Strongylocentrotus purpuratus	down	3.36699	9.09526e-05	4.39472	6.14619
rno-miR-192	miRNA	miRBase	MicroCosm	Rattus norvegicus	down	3.34794	0.0112269	3.6436	5.38687
mmu-miR-31	miRNA	miRBase	MicroCosm	Mus musculus	down	3.31482	0.0334388	3.44932	5.17825
bta-miR-15a	miRNA	miRBase	MicroCosm	Bos taurus	down	3.30475	0.00784808	4.02495	5.74949
oan-miR-15b	miRNA	miRBase	MicroCosm	Ornithorhynchus anatinus	down	3.28833	0.0273207	3.47434	5.19169
gga-miR-15b	miRNA	miRBase	MicroCosm	Gallus gallus	down	3.28347	0.000858854	3.33645	5.05167
bta-miR-29b	miRNA	miRBase	MicroCosm	Bos taurus	down	3.2827	0.0379954	2.2409	3.95578
mml-miR-192	miRNA	miRBase	MicroCosm	Macaca mulatta	down	3.27487	0.00666329	3.3421	5.05354
hsa-miR-194	miRNA	miRBase	MicroCosm	Homo sapiens	down	3.26019	0.0133781	4.92839	6.63335
hsa-miR-200c	miRNA	miRBase	MicroCosm	Homo sapiens	down	3.25892	0.0284047	4.12978	5.83417
odi-miR-124a	miRNA	miRBase	MicroCosm	Oikopleura dioica	down	3.23654	0.0258218	1.63667	3.33112
xtr-miR-150	miRNA	miRBase	MicroCosm	Xenopus tropicalis	down	3.23645	0.00472784	6.43004	8.12445
xtr-miR-27b	miRNA	miRBase	MicroCosm	Xenopus tropicalis	down	3.22134	0.0171823	1.8721	3.55976
dre-miR-30e	miRNA	miRBase	MicroCosm	Danio rerio	down	3.21752	0.00188635	4.21661	5.90256
mml-miR-194	miRNA	miRBase	MicroCosm	Macaca mulatta	down	3.21335	0.0113614	5.03526	6.71934
mmu-miR-192	miRNA	miRBase	MicroCosm	Mus musculus	down	3.19316	0.026692	3.30031	4.97529
tgu-miR-194	miRNA	miRBase	MicroCosm	Taeniopygia guttata	down	3.18497	0.00549439	4.92885	6.60013
mmu-miR-1937a	miRNA	miRBase	MicroCosm	Mus musculus	down	3.18445	0.0130444	4.75522	6.42626
tni-miR-181a-star	miRNA	miRBase	MicroCosm	Tetraodon nigroviridis	down	3.14471	0.00300507	1.7666	3.41953
ptr-miR-486	miRNA	miRBase	MicroCosm	Pan troglodytes	down	3.11196	0.0239231	2.41949	4.05732
mne-miR-194	miRNA	miRBase	MicroCosm	Macaca nemestrina	down	3.09819	0.00713566	4.83702	6.46844
bta-miR-192	miRNA	miRBase	MicroCosm	Bos taurus	down	3.09587	0.00905317	3.44274	5.07308
age-miR-28	miRNA	miRBase	MicroCosm	Ateles geoffroyi	down	3.09542	0.00456476	4.95989	6.59002
eca-miR-194	miRNA	miRBase	MicroCosm	Equus caballus	down	3.0907	0.0242061	4.82017	6.44811
mne-miR-28	miRNA	miRBase	MicroCosm	Macaca nemestrina	down	3.08957	0.00901739	5.2247	6.8521
cfa-miR-28	miRNA	miRBase	MicroCosm	Canis familiaris	down	3.03056	0.00923457	4.23651	5.8361
hsa-miR-30b	miRNA	miRBase	MicroCosm	Homo sapiens	down	3.0303	0.0148193	4.37334	5.9728
rno-miR-30b-5p	miRNA	miRBase	MicroCosm	Rattus norvegicus	down	3.01918	0.00426323	4.4415	6.03565
lla-miR-181a-star	miRNA	miRBase	MicroCosm	Lagothrix lagotricha	down	3.01097	0.0394233	1.68929	3.27952
bta-miR-200c	miRNA	miRBase	MicroCosm	Bos taurus	down	2.99699	0.000558213	4.02026	5.60378
ppy-miR-140-5p	miRNA	miRBase	MicroCosm	Pongo pygmaeus	down	2.98703	0.0238867	1.76784	3.34655
mdo-miR-15a	miRNA	miRBase	MicroCosm	Monodelphis domestica	down	2.98334	0.0185171	3.19448	4.77141
dre-miR-15b	miRNA	miRBase	MicroCosm	Danio rerio	down	2.98227	0.0126011	3.41382	4.99023
ppy-miR-28	miRNA	miRBase	MicroCosm	Pongo pygmaeus	down	2.97897	0.0114167	5.2515	6.82632
gga-miR-15c	miRNA	miRBase	MicroCosm	Gallus gallus	down	2.97424	0.0451968	3.34581	4.91833
xla-miR-15c	miRNA	miRBase	MicroCosm	Xenopus laevis	down	2.96341	0.00468664	2.94445	4.51171
mdo-miR-150	miRNA	miRBase	MicroCosm	Monodelphis domestica	down	2.95676	0.00873636	6.65412	8.21814
bta-miR-28	miRNA	miRBase	MicroCosm	Bos taurus	down	2.95485	0.00183862	5.20977	6.77285
ssc-miR-28-3p	miRNA	miRBase	MicroCosm	Sus scrofa	down	2.93659	0.00227449	4.06016	5.6143
mmu-let-7f	miRNA	miRBase	MicroCosm	Mus musculus	down	2.90377	0.00873905	5.04408	6.58201
gga-miR-16	miRNA	miRBase	MicroCosm	Gallus gallus	down	2.89562	0.0010082	4.71138	6.24525
hsa-miR-31	miRNA	miRBase	MicroCosm	Homo sapiens	down	2.89429	0.00492701	3.5075	5.04071
rno-miR-28	miRNA	miRBase	MicroCosm	Rattus norvegicus	down	2.89383	0.00400266	5.20977	6.74275
mml-let-7f	miRNA	miRBase	MicroCosm	Macaca mulatta	down	2.85222	0.00604065	4.99972	6.5118
mmu-miR-28	miRNA	miRBase	MicroCosm	Mus musculus	down	2.84594	0.0113196	5.35658	6.86549
rno-miR-28-star	miRNA	miRBase	MicroCosm	Rattus norvegicus	down	2.84345	0.0018548	4.31727	5.82491
mdo-miR-181b	miRNA	miRBase	MicroCosm	Monodelphis domestica	down	2.8217	0.00235843	6.77701	8.27358
dre-miR-181c	miRNA	miRBase	MicroCosm	Danio rerio	down	2.81612	0.000416631	6.41433	7.90804
cfa-miR-15b	miRNA	miRBase	MicroCosm	Canis familiaris	down	2.81213	0.00384131	3.78092	5.27258
sme-miR-31b	miRNA	miRBase	MicroCosm	Schmidtea mediterranea	down	2.78785	0.0217489	3.26492	4.74407
lca-miR-16	miRNA	miRBase	MicroCosm	Lemur catta	down	2.78278	0.00471479	4.38118	5.8577
oan-miR-29a	miRNA	miRBase	MicroCosm	Ornithorhynchus anatinus	down	2.77388	0.0193726	1.68676	3.15867
fru-miR-181b	miRNA	miRBase	MicroCosm	Fugu rubripes	down	2.77165	0.00128381	6.72162	8.19236
bta-miR-22-3p	miRNA	miRBase	MicroCosm	Bos taurus	down	2.77047	0.000393249	5.11824	6.58837
tgu-miR-15c	miRNA	miRBase	MicroCosm	Taeniopygia guttata	down	2.76552	0.0230808	3.4781	4.94566
mml-miR-30e	miRNA	miRBase	MicroCosm	Macaca mulatta	down	2.76135	0.00833501	4.48655	5.95192
fru-miR-30b	miRNA	miRBase	MicroCosm	Fugu rubripes	down	2.7383	0.00857677	4.46368	5.91695
eca-miR-31	miRNA	miRBase	MicroCosm	Equus caballus	down	2.73484	0.0497653	3.88112	5.33257
mmu-miR-27a-star	miRNA	miRBase	MicroCosm	Mus musculus	down	2.70164	0.0120355	1.93993	3.37376
bta-miR-150	miRNA	miRBase	MicroCosm	Bos taurus	down	2.69611	0.00160647	9.33167	10.7625
ppy-miR-200c	miRNA	miRBase	MicroCosm	Pongo pygmaeus	down	2.69025	0.0412463	3.93811	5.36585
dre-miR-181b	miRNA	miRBase	MicroCosm	Danio rerio	down	2.67561	0.00785969	6.76062	8.18048
mdo-let-7i	miRNA	miRBase	MicroCosm	Monodelphis domestica	down	2.67119	0.00627641	6.11099	7.52848
hsa-miR-28-5p	miRNA	miRBase	MicroCosm	Homo sapiens	down	2.66043	0.014328	5.38207	6.79373
xtr-miR-30d	miRNA	miRBase	MicroCosm	Xenopus tropicalis	down	2.6568	0.0189821	4.81088	6.22057
bta-miR-363	miRNA	miRBase	MicroCosm	Bos taurus	down	2.64962	0.00200515	1.88293	3.28872
oan-miR-363	miRNA	miRBase	MicroCosm	Ornithorhynchus anatinus	down	2.63363	0.0106207	5.52062	6.91768
xtr-miR-194	miRNA	miRBase	MicroCosm	Xenopus tropicalis	down	2.63172	0.00358527	5.06823	6.46424
mmu-miR-30b	miRNA	miRBase	MicroCosm	Mus musculus	down	2.63139	0.00894513	4.68531	6.08113
mne-miR-181a-star	miRNA	miRBase	MicroCosm	Macaca nemestrina	down	2.6304	0.0106454	1.50906	2.90434
tgu-let-7f	miRNA	miRBase	MicroCosm	Taeniopygia guttata	down	2.62725	0.00111293	4.97666	6.37021
rno-miR-652	miRNA	miRBase	MicroCosm	Rattus norvegicus	down	2.62457	0.000841442	4.4012	5.79329
rno-miR-27a-star	miRNA	miRBase	MicroCosm	Rattus norvegicus	down	2.62378	0.00146628	1.55245	2.9441
mml-miR-200c	miRNA	miRBase	MicroCosm	Macaca mulatta	down	2.62208	0.0189566	3.93611	5.32682
lla-miR-28	miRNA	miRBase	MicroCosm	Lagothrix lagotricha	down	2.6187	0.0129643	5.34174	6.73059
dre-miR-181a-star	miRNA	miRBase	MicroCosm	Danio rerio	down	2.60097	0.00232703	3.25843	4.63748
bta-miR-194	miRNA	miRBase	MicroCosm	Bos taurus	down	2.597	0.0390386	5.08326	6.46011
gga-let-7i	miRNA	miRBase	MicroCosm	Gallus gallus	down	2.58649	0.00109358	6.28571	7.6567
ptr-miR-28	miRNA	miRBase	MicroCosm	Pan troglodytes	down	2.58164	0.0126416	5.38794	6.75623
oan-let-7f	miRNA	miRBase	MicroCosm	Ornithorhynchus anatinus	down	2.57576	0.00422095	5.21432	6.57933
bta-miR-16a	miRNA	miRBase	MicroCosm	Bos taurus	down	2.57171	0.00857585	4.56742	5.93015
xla-miR-194	miRNA	miRBase	MicroCosm	Xenopus laevis	down	2.56938	0.0292301	5.24385	6.60527
ssc-miR-532-5p	miRNA	miRBase	MicroCosm	Sus scrofa	down	2.56775	0.00661579	3.92344	5.28395
xtr-miR-30b	miRNA	miRBase	MicroCosm	Xenopus tropicalis	down	2.5636	0.0341284	4.62595	5.98412
hsa-miR-150	miRNA	miRBase	MicroCosm	Homo sapiens	down	2.56322	0.00206888	9.60643	10.9644
mml-miR-30b	miRNA	miRBase	MicroCosm	Macaca mulatta	down	2.55627	0.0127996	2.29577	3.64981
tgu-miR-140	miRNA	miRBase	MicroCosm	Taeniopygia guttata	down	2.55511	0.0227681	1.85157	3.20495
gga-miR-181b	miRNA	miRBase	MicroCosm	Gallus gallus	down	2.54658	0.00742829	6.85563	8.2042
mmu-miR-150	miRNA	miRBase	MicroCosm	Mus musculus	down	2.54208	0.000889928	9.54626	10.8923
tni-miR-194	miRNA	miRBase	MicroCosm	Tetraodon nigroviridis	down	2.53915	0.0494461	5.17944	6.52378
age-miR-15a	miRNA	miRBase	MicroCosm	Ateles geoffroyi	down	2.5255	0.00130116	6.39687	7.73343
mml-miR-31	miRNA	miRBase	MicroCosm	Macaca mulatta	down	2.5178	0.0370711	2.7942	4.12636
gga-miR-181a-star	miRNA	miRBase	MicroCosm	Gallus gallus	down	2.51383	0.00143616	1.44657	2.77646
dre-miR-16b	miRNA	miRBase	MicroCosm	Danio rerio	down	2.50953	0.00148375	4.67463	6.00205
gga-miR-29b	miRNA	miRBase	MicroCosm	Gallus gallus	down	2.50366	0.00839846	2.57096	3.89499
oan-miR-181a-star	miRNA	miRBase	MicroCosm	Ornithorhynchus anatinus	down	2.50349	0.0334254	1.81488	3.13882
tni-miR-181b	miRNA	miRBase	MicroCosm	Tetraodon nigroviridis	down	2.49814	0.00916869	6.93303	8.25388
xtr-miR-181b	miRNA	miRBase	MicroCosm	Xenopus tropicalis	down	2.49592	0.000912087	6.92196	8.24153
cfa-let-7f	miRNA	miRBase	MicroCosm	Canis familiaris	down	2.49567	0.00454354	5.16848	6.48791
xtr-miR-451	miRNA	miRBase	MicroCosm	Xenopus tropicalis	down	2.49408	0.0494809	1.87305	3.19156
tgu-miR-363	miRNA	miRBase	MicroCosm	Taeniopygia guttata	down	2.49028	0.0300917	5.58306	6.89937
dre-miR-30b	miRNA	miRBase	MicroCosm	Danio rerio	down	2.46672	0.0227133	4.83088	6.13347
ppa-miR-28	miRNA	miRBase	MicroCosm	Pan paniscus	down	2.46607	0.0011213	5.323	6.62522
mmu-miR-93-star	miRNA	miRBase	MicroCosm	Mus musculus	down	2.46353	0.0180497	3.38621	4.68694
ptr-miR-194	miRNA	miRBase	MicroCosm	Pan troglodytes	down	2.45728	0.00191134	5.26873	6.56579
sla-miR-28	miRNA	miRBase	MicroCosm	Saguinus labiatus	down	2.45717	0.0126714	5.47496	6.77196
xtr-let-7i	miRNA	miRBase	MicroCosm	Xenopus tropicalis	down	2.45022	0.0167041	6.13208	7.42499
gga-let-7f	miRNA	miRBase	MicroCosm	Gallus gallus	down	2.44395	0.0013589	5.43496	6.72417
dre-miR-194a	miRNA	miRBase	MicroCosm	Danio rerio	down	2.44066	0.0132292	5.29823	6.5855
rno-miR-99b	miRNA	miRBase	MicroCosm	Rattus norvegicus	down	2.43992	0.0263697	4.5338	5.82063
fru-miR-29b	miRNA	miRBase	MicroCosm	Fugu rubripes	down	2.43925	0.00093549	2.67568	3.96212
oan-miR-30b	miRNA	miRBase	MicroCosm	Ornithorhynchus anatinus	down	2.43078	0.0196004	4.74111	6.02253
mdo-miR-200c	miRNA	miRBase	MicroCosm	Monodelphis domestica	down	2.42543	0.0430181	4.27106	5.54931
bta-let-7f	miRNA	miRBase	MicroCosm	Bos taurus	down	2.4245	0.0195022	5.03432	6.31201
oan-miR-15c	miRNA	miRBase	MicroCosm	Ornithorhynchus anatinus	down	2.42216	0.0169729	3.77508	5.05137
lla-miR-15a	miRNA	miRBase	MicroCosm	Lagothrix lagotricha	down	2.41898	0.000143811	6.48755	7.76195
mml-miR-15a	miRNA	miRBase	MicroCosm	Macaca mulatta	down	2.41687	0.00171522	6.51606	7.7892
ssc-miR-146b	miRNA	miRBase	MicroCosm	Sus scrofa	down	2.41213	0.0073616	6.27818	7.54849
mmu-miR-140	miRNA	miRBase	MicroCosm	Mus musculus	down	2.41185	0.00381308	2.24098	3.51113
oan-miR-194	miRNA	miRBase	MicroCosm	Ornithorhynchus anatinus	down	2.40572	0.0126531	5.20124	6.46771
eca-miR-150	miRNA	miRBase	MicroCosm	Equus caballus	down	2.40463	0.00224767	9.70429	10.9701
ppa-miR-181b	miRNA	miRBase	MicroCosm	Pan paniscus	down	2.40343	0.00118432	7.62896	8.89405
mne-miR-22	miRNA	miRBase	MicroCosm	Macaca nemestrina	down	2.40161	0.00280582	6.62275	7.88675
ssc-miR-22-3p	miRNA	miRBase	MicroCosm	Sus scrofa	down	2.40061	0.00086156	6.62309	7.88649
lca-miR-22	miRNA	miRBase	MicroCosm	Lemur catta	down	2.39581	0.00436788	6.54603	7.80654
hsa-miR-93-star	miRNA	miRBase	MicroCosm	Homo sapiens	down	2.39072	0.0131006	3.63668	4.89413
mdo-miR-128	miRNA	miRBase	MicroCosm	Monodelphis domestica	down	2.38915	0.0265635	1.76572	3.02222
hsa-miR-22	miRNA	miRBase	MicroCosm	Homo sapiens	down	2.38487	0.000319996	6.64527	7.89918
cfa-miR-22	miRNA	miRBase	MicroCosm	Canis familiaris	down	2.38396	0.00246699	6.61032	7.86368
lla-miR-30c	miRNA	miRBase	MicroCosm	Lagothrix lagotricha	down	2.38353	0.000873008	6.55394	7.80704
eca-miR-140-5p	miRNA	miRBase	MicroCosm	Equus caballus	down	2.37932	0.00272049	2.16589	3.41644
cfa-miR-150	miRNA	miRBase	MicroCosm	Canis familiaris	down	2.37571	0.00425214	9.73804	10.9864
ggo-miR-28	miRNA	miRBase	MicroCosm	Gorilla gorilla	down	2.37209	0.010661	5.54754	6.7937
sla-miR-16	miRNA	miRBase	MicroCosm	Saguinus labiatus	down	2.37128	0.000325389	11.6168	12.8625
dre-miR-29b	miRNA	miRBase	MicroCosm	Danio rerio	down	2.36359	0.013725	2.83866	4.07964
mmu-miR-30c	miRNA	miRBase	MicroCosm	Mus musculus	down	2.36275	0.00647091	6.48463	7.7251
rno-miR-150	miRNA	miRBase	MicroCosm	Rattus norvegicus	down	2.36201	0.00674402	9.75365	10.9937
tni-miR-16	miRNA	miRBase	MicroCosm	Tetraodon nigroviridis	down	2.36029	0.021059	5.90983	7.14879
ptr-let-7f	miRNA	miRBase	MicroCosm	Pan troglodytes	down	2.35103	0.00925526	5.3184	6.55169
mne-miR-181b	miRNA	miRBase	MicroCosm	Macaca nemestrina	down	2.34986	0.00846205	7.68249	8.91507
ggo-miR-31	miRNA	miRBase	MicroCosm	Gorilla gorilla	down	2.3493	0.0042301	3.90847	5.1407
mdo-miR-22	miRNA	miRBase	MicroCosm	Monodelphis domestica	down	2.349	0.000281991	6.53242	7.76447
mml-miR-150	miRNA	miRBase	MicroCosm	Macaca mulatta	down	2.34701	0.00428582	9.73466	10.9655
ppy-miR-181b	miRNA	miRBase	MicroCosm	Pongo pygmaeus	down	2.33888	0.00122755	7.52179	8.74761
age-miR-22	miRNA	miRBase	MicroCosm	Ateles geoffroyi	down	2.33596	0.00302415	6.6356	7.85961
ppy-miR-194	miRNA	miRBase	MicroCosm	Pongo pygmaeus	down	2.33097	0.00410175	5.19995	6.42088
mmu-miR-22	miRNA	miRBase	MicroCosm	Mus musculus	down	2.3297	0.00182101	6.61475	7.83489
U82	CDBox		MicroCosm	Homo sapiens	down	2.32915	0.0107425	3.23813	4.45793
ppy-miR-22	miRNA	miRBase	MicroCosm	Pongo pygmaeus	down	2.329	0.00277513	6.7121	7.93181
ppy-let-7c	miRNA	miRBase	MicroCosm	Pongo pygmaeus	down	2.32469	0.002084	7.14125	8.35829
ptr-miR-150	miRNA	miRBase	MicroCosm	Pan troglodytes	down	2.32459	0.00586796	9.75243	10.9694
hsa-miR-181b	miRNA	miRBase	MicroCosm	Homo sapiens	down	2.3233	0.00137865	7.51722	8.73339
oan-miR-16a	miRNA	miRBase	MicroCosm	Ornithorhynchus anatinus	down	2.32259	0.000965361	11.6035	12.8192
mmu-miR-30d	miRNA	miRBase	MicroCosm	Mus musculus	down	2.32136	0.0128832	5.05797	6.27294
ptr-miR-22	miRNA	miRBase	MicroCosm	Pan troglodytes	down	2.31634	0.00203596	6.6682	7.88005
eca-miR-16	miRNA	miRBase	MicroCosm	Equus caballus	down	2.31564	0.00215741	11.6359	12.8473
ssc-miR-99b	miRNA	miRBase	MicroCosm	Sus scrofa	down	2.31536	0.0195968	4.48096	5.69219
ppy-miR-150	miRNA	miRBase	MicroCosm	Pongo pygmaeus	down	2.30715	0.00348322	9.73665	10.9428
ppy-miR-501-3p	miRNA	miRBase	MicroCosm	Pongo pygmaeus	down	2.30551	0.00634355	2.43715	3.64223
rno-miR-30c	miRNA	miRBase	MicroCosm	Rattus norvegicus	down	2.30537	0.00631587	6.66002	7.86502
cfa-miR-29b	miRNA	miRBase	MicroCosm	Canis familiaris	down	2.30435	0.0347635	2.78289	3.98724
dre-miR-16a	miRNA	miRBase	MicroCosm	Danio rerio	down	2.30332	0.0184916	5.4796	6.68332
mml-miR-22	miRNA	miRBase	MicroCosm	Macaca mulatta	down	2.30328	0.000934016	6.69133	7.89502
tgu-miR-29a	miRNA	miRBase	MicroCosm	Taeniopygia guttata	down	2.30188	0.0130202	1.9269	3.12971
ppy-miR-363	miRNA	miRBase	MicroCosm	Pongo pygmaeus	down	2.29954	0.0111473	5.92644	7.12778
eca-miR-181b	miRNA	miRBase	MicroCosm	Equus caballus	down	2.29255	0.00441789	7.49483	8.69178
xtr-let-7b	miRNA	miRBase	MicroCosm	Xenopus tropicalis	down	2.29084	0.0116743	2.48612	3.682
rno-miR-181b	miRNA	miRBase	MicroCosm	Rattus norvegicus	down	2.29025	0.00311784	7.53786	8.73337
age-miR-16	miRNA	miRBase	MicroCosm	Ateles geoffroyi	down	2.28833	0.000665087	11.626	12.8203
ggo-miR-194	miRNA	miRBase	MicroCosm	Gorilla gorilla	down	2.28367	0.0192082	5.43547	6.62682
ggo-miR-181b	miRNA	miRBase	MicroCosm	Gorilla gorilla	down	2.28358	0.00472053	7.71596	8.90726
ppa-miR-30d	miRNA	miRBase	MicroCosm	Pan paniscus	down	2.27892	0.00167856	5.20093	6.38928
oan-miR-16b	miRNA	miRBase	MicroCosm	Ornithorhynchus anatinus	down	2.27864	0.0324224	5.71348	6.90166
gga-miR-194	miRNA	miRBase	MicroCosm	Gallus gallus	down	2.27597	0.0105355	5.40579	6.59227
ssc-miR-181b	miRNA	miRBase	MicroCosm	Sus scrofa	down	2.27373	0.00458333	7.74526	8.93032
eca-miR-30d	miRNA	miRBase	MicroCosm	Equus caballus	down	2.27306	0.00546756	5.02838	6.21301
rno-miR-22	miRNA	miRBase	MicroCosm	Rattus norvegicus	down	2.27152	2.06289e-05	6.77388	7.95754
cfa-miR-23b	miRNA	miRBase	MicroCosm	Canis familiaris	down	2.27072	0.012217	5.53568	6.71883
mne-miR-16	miRNA	miRBase	MicroCosm	Macaca nemestrina	down	2.27023	0.00162972	11.6298	12.8126
mmu-miR-27b	miRNA	miRBase	MicroCosm	Mus musculus	down	2.26858	0.0108217	2.02805	3.20984
ssc-miR-16	miRNA	miRBase	MicroCosm	Sus scrofa	down	2.26378	0.000885438	11.6837	12.8625
eca-miR-324-5p	miRNA	miRBase	MicroCosm	Equus caballus	down	2.26206	0.0211152	3.88686	5.06449
mml-miR-140-5p	miRNA	miRBase	MicroCosm	Macaca mulatta	down	2.26044	0.0151158	1.92127	3.09787
cel-miR-83	miRNA	miRBase	MicroCosm	Caenorhabditis elegans	down	2.25972	0.031832	2.82993	4.00608
lla-miR-181b	miRNA	miRBase	MicroCosm	Lagothrix lagotricha	down	2.25628	0.00263951	7.69442	8.86836
hsa-miR-181a-star	miRNA	miRBase	MicroCosm	Homo sapiens	down	2.25604	0.0154821	1.4433	2.61709
bta-miR-30c	miRNA	miRBase	MicroCosm	Bos taurus	down	2.2559	0.0093687	6.60197	7.77567
bta-miR-30f	miRNA	miRBase	MicroCosm	Bos taurus	down	2.25549	0.039505	3.62288	4.79632
ppy-let-7f	miRNA	miRBase	MicroCosm	Pongo pygmaeus	down	2.25321	0.00809418	5.20033	6.37231
mmu-miR-15a	miRNA	miRBase	MicroCosm	Mus musculus	down	2.24655	0.000648855	6.59375	7.76146
dre-miR-29a	miRNA	miRBase	MicroCosm	Danio rerio	down	2.24639	0.00961477	1.61572	2.78333
rno-miR-19a	miRNA	miRBase	MicroCosm	Rattus norvegicus	down	2.24502	0.0038327	3.42468	4.5914
ggo-miR-15a	miRNA	miRBase	MicroCosm	Gorilla gorilla	down	2.24404	0.000449533	6.61554	7.78163
ssc-miR-192	miRNA	miRBase	MicroCosm	Sus scrofa	down	2.24355	0.00432338	3.45735	4.62314
gga-miR-22	miRNA	miRBase	MicroCosm	Gallus gallus	down	2.24272	0.00322723	6.69165	7.8569
hsa-miR-342-5p	miRNA	miRBase	MicroCosm	Homo sapiens	down	2.24128	0.00455368	6.62243	7.78676
mml-miR-26b	miRNA	miRBase	MicroCosm	Macaca mulatta	down	2.23936	0.00881548	3.90541	5.0685
oan-miR-22	miRNA	miRBase	MicroCosm	Ornithorhynchus anatinus	down	2.23825	0.00124482	6.69397	7.85633
ptr-miR-16	miRNA	miRBase	MicroCosm	Pan troglodytes	down	2.23763	0.000427473	11.654	12.816
mmu-miR-181b	miRNA	miRBase	MicroCosm	Mus musculus	down	2.23755	0.00238407	7.50406	8.66597
hsa-miR-99b	miRNA	miRBase	MicroCosm	Homo sapiens	down	2.23722	0.0314176	4.45074	5.61245
eca-miR-15a	miRNA	miRBase	MicroCosm	Equus caballus	down	2.23689	0.00213392	6.58035	7.74184
cfa-miR-194	miRNA	miRBase	MicroCosm	Canis familiaris	down	2.23516	0.00105183	5.45439	6.61477
mml-miR-181b	miRNA	miRBase	MicroCosm	Macaca mulatta	down	2.23308	0.000789274	7.76461	8.92364
xtr-miR-15a	miRNA	miRBase	MicroCosm	Xenopus tropicalis	down	2.23288	0.000584506	6.49525	7.65415
mdo-miR-16	miRNA	miRBase	MicroCosm	Monodelphis domestica	down	2.23263	0.0012048	11.6242	12.7829
age-miR-194	miRNA	miRBase	MicroCosm	Ateles geoffroyi	down	2.23114	0.0193584	5.42371	6.58149
sla-miR-15a	miRNA	miRBase	MicroCosm	Saguinus labiatus	down	2.22613	0.000280923	6.59908	7.75362
eca-miR-378	miRNA	miRBase	MicroCosm	Equus caballus	down	2.22423	0.0103012	5.67102	6.82432
mml-miR-30c	miRNA	miRBase	MicroCosm	Macaca mulatta	down	2.22297	0.00664672	6.60494	7.75743
mml-miR-99b	miRNA	miRBase	MicroCosm	Macaca mulatta	down	2.22012	0.0250964	4.41893	5.56957
mmu-miR-324-5p	miRNA	miRBase	MicroCosm	Mus musculus	down	2.21986	0.0292279	3.92914	5.07961
ppy-miR-15a	miRNA	miRBase	MicroCosm	Pongo pygmaeus	down	2.21815	0.000248441	6.60086	7.75022
mne-miR-30b	miRNA	miRBase	MicroCosm	Macaca nemestrina	down	2.21693	0.0191087	2.39942	3.54798
ptr-miR-15a	miRNA	miRBase	MicroCosm	Pan troglodytes	down	2.21662	0.000768242	6.51509	7.66345
mml-miR-16	miRNA	miRBase	MicroCosm	Macaca mulatta	down	2.215	0.00150412	11.6166	12.7639
mml-miR-125a-5p	miRNA	miRBase	MicroCosm	Macaca mulatta	down	2.21291	0.0168597	6.37664	7.52258
age-miR-30b	miRNA	miRBase	MicroCosm	Ateles geoffroyi	down	2.21175	0.0202558	2.12043	3.26562
sko-miR-29b	miRNA	miRBase	MicroCosm	Saccoglossus kowalevskii	down	2.20632	0.000953985	2.4952	3.63684
cfa-miR-16	miRNA	miRBase	MicroCosm	Canis familiaris	down	2.20459	0.000211521	11.6786	12.8191
mne-miR-30c	miRNA	miRBase	MicroCosm	Macaca nemestrina	down	2.20364	0.00775262	6.67149	7.81138
xtr-miR-30c	miRNA	miRBase	MicroCosm	Xenopus tropicalis	down	2.19919	0.0079105	6.61152	7.7485
fru-miR-26	miRNA	miRBase	MicroCosm	Fugu rubripes	down	2.19742	0.000482117	10.6221	11.7579
tgu-miR-16a	miRNA	miRBase	MicroCosm	Taeniopygia guttata	down	2.19727	0.00410337	6.16997	7.30568
bta-miR-30b-5p	miRNA	miRBase	MicroCosm	Bos taurus	down	2.19669	0.0145146	4.72952	5.86485
eca-miR-22	miRNA	miRBase	MicroCosm	Equus caballus	down	2.19587	0.00104238	6.75887	7.89366
dre-miR-30c	miRNA	miRBase	MicroCosm	Danio rerio	down	2.19504	0.0388779	2.20726	3.3415
fru-let-7g	miRNA	miRBase	MicroCosm	Fugu rubripes	down	2.19097	0.00222071	3.15705	4.28862
ptr-miR-30c	miRNA	miRBase	MicroCosm	Pan troglodytes	down	2.18819	0.00848324	6.55174	7.68148
mdo-miR-19a	miRNA	miRBase	MicroCosm	Monodelphis domestica	down	2.18776	0.039825	2.69069	3.82014
bta-miR-181b	miRNA	miRBase	MicroCosm	Bos taurus	down	2.18769	0.0024616	7.8183	8.94771
mmu-miR-378	miRNA	miRBase	MicroCosm	Mus musculus	down	2.18733	0.00661619	5.71082	6.83999
ppy-miR-324-3p	miRNA	miRBase	MicroCosm	Pongo pygmaeus	down	2.18464	0.0128056	2.97596	4.10335
tni-miR-30b	miRNA	miRBase	MicroCosm	Tetraodon nigroviridis	down	2.18404	0.00624843	4.78857	5.91556
cfa-miR-26a	miRNA	miRBase	MicroCosm	Canis familiaris	down	2.18204	0.0010662	10.648	11.7737
sla-miR-22	miRNA	miRBase	MicroCosm	Saguinus labiatus	down	2.17886	5.73063e-05	6.74459	7.86816
dre-miR-26a	miRNA	miRBase	MicroCosm	Danio rerio	down	2.17304	0.000418939	10.6025	11.7222
oan-miR-30a	miRNA	miRBase	MicroCosm	Ornithorhynchus anatinus	down	2.17049	0.00175316	4.21052	5.32854
hsa-miR-16	miRNA	miRBase	MicroCosm	Homo sapiens	down	2.16839	0.00158372	11.6675	12.7841
oan-miR-181b	miRNA	miRBase	MicroCosm	Ornithorhynchus anatinus	down	2.16838	0.00060241	7.62984	8.74645
mdo-let-7f	miRNA	miRBase	MicroCosm	Monodelphis domestica	down	2.16823	0.00308097	5.42714	6.54366
mne-miR-26a	miRNA	miRBase	MicroCosm	Macaca nemestrina	down	2.1675	0.00164067	10.6081	11.7242
ptr-miR-181b	miRNA	miRBase	MicroCosm	Pan troglodytes	down	2.16703	0.00433015	7.62958	8.7453
lla-miR-16	miRNA	miRBase	MicroCosm	Lagothrix lagotricha	down	2.16641	0.000529389	11.6291	12.7445
dre-let-7f	miRNA	miRBase	MicroCosm	Danio rerio	down	2.16602	0.00126681	5.25409	6.36914
ggo-miR-16	miRNA	miRBase	MicroCosm	Gorilla gorilla	down	2.1648	0.0019572	11.6748	12.789
fru-miR-194	miRNA	miRBase	MicroCosm	Fugu rubripes	down	2.16364	0.0342235	5.47229	6.58575
rno-miR-16	miRNA	miRBase	MicroCosm	Rattus norvegicus	down	2.16069	0.00109114	11.6734	12.7849
cfa-miR-30a	miRNA	miRBase	MicroCosm	Canis familiaris	down	2.1583	0.00793102	4.261	5.3709
tgu-miR-181b	miRNA	miRBase	MicroCosm	Taeniopygia guttata	down	2.15588	0.00379149	7.88264	8.99092
mml-miR-342-5p	miRNA	miRBase	MicroCosm	Macaca mulatta	down	2.1554	0.0129926	6.68342	7.79137
mmu-miR-16	miRNA	miRBase	MicroCosm	Mus musculus	down	2.15246	0.00190488	11.6859	12.7919
oan-miR-26	miRNA	miRBase	MicroCosm	Ornithorhynchus anatinus	down	2.15134	0.00033484	10.5687	11.6739
ppy-miR-30d	miRNA	miRBase	MicroCosm	Pongo pygmaeus	down	2.15077	0.0397836	5.0795	6.18435
eca-let-7c	miRNA	miRBase	MicroCosm	Equus caballus	down	2.15047	0.00191312	7.37748	8.48213
rno-miR-378	miRNA	miRBase	MicroCosm	Rattus norvegicus	down	2.14778	0.0139108	5.87143	6.97428
eca-miR-363	miRNA	miRBase	MicroCosm	Equus caballus	down	2.14625	0.015947	6.04412	7.14594
ptr-miR-30b	miRNA	miRBase	MicroCosm	Pan troglodytes	down	2.14619	0.0215186	2.28956	3.39133
mgh18S-121	CDBox		MicroCosm	Homo sapiens	down	2.14503	0.0164872	5.4076	6.5086
dre-let-7c	miRNA	miRBase	MicroCosm	Danio rerio	down	2.14496	1.70515e-05	7.45861	8.55956
ggo-miR-26a	miRNA	miRBase	MicroCosm	Gorilla gorilla	down	2.1443	0.00163642	10.7292	11.8298
ppa-miR-16	miRNA	miRBase	MicroCosm	Pan paniscus	down	2.14184	0.00253943	11.6736	12.7724
ssc-miR-30c	miRNA	miRBase	MicroCosm	Sus scrofa	down	2.13873	0.00749934	6.67211	7.76886
ptr-miR-26a	miRNA	miRBase	MicroCosm	Pan troglodytes	down	2.13845	0.0026998	10.637	11.7336
hsa-miR-15a	miRNA	miRBase	MicroCosm	Homo sapiens	down	2.13732	0.000765052	6.5649	7.6607
U36A	CDBox		MicroCosm	Homo sapiens	down	2.13494	0.00178093	2.08477	3.17897
hsa-miR-26a	miRNA	miRBase	MicroCosm	Homo sapiens	down	2.133	0.00034142	10.6079	11.7008
gga-miR-18b	miRNA	miRBase	MicroCosm	Gallus gallus	down	2.12969	0.0153501	4.43593	5.52657
ppy-miR-342-5p	miRNA	miRBase	MicroCosm	Pongo pygmaeus	down	2.12837	0.00129312	6.65307	7.74281
ssc-let-7c	miRNA	miRBase	MicroCosm	Sus scrofa	down	2.12595	0.000598999	7.44218	8.53028
cfa-let-7c	miRNA	miRBase	MicroCosm	Canis familiaris	down	2.12527	0.00392441	7.39996	8.48761
mmu-miR-200c	miRNA	miRBase	MicroCosm	Mus musculus	down	2.12343	0.0242001	4.51851	5.60491
tgu-miR-30b-5p	miRNA	miRBase	MicroCosm	Taeniopygia guttata	down	2.12312	0.0264162	4.38703	5.47322
mne-miR-15a	miRNA	miRBase	MicroCosm	Macaca nemestrina	down	2.12267	0.00310898	6.60607	7.69195
tni-miR-26	miRNA	miRBase	MicroCosm	Tetraodon nigroviridis	down	2.1198	0.0032215	10.6303	11.7142
gga-miR-30b	miRNA	miRBase	MicroCosm	Gallus gallus	down	2.11616	0.0104974	4.72242	5.80387
ggo-miR-181a-star	miRNA	miRBase	MicroCosm	Gorilla gorilla	down	2.11556	0.0355954	1.88841	2.96945
bta-let-7c	miRNA	miRBase	MicroCosm	Bos taurus	down	2.11554	0.00162702	7.4532	8.53423
lca-miR-15a	miRNA	miRBase	MicroCosm	Lemur catta	down	2.11553	0.0049016	6.68769	7.76871
tgu-miR-26	miRNA	miRBase	MicroCosm	Taeniopygia guttata	down	2.1132	0.00186189	10.659	11.7385
tni-miR-29b	miRNA	miRBase	MicroCosm	Tetraodon nigroviridis	down	2.11259	0.00538445	2.50117	3.58018
ssc-miR-26a	miRNA	miRBase	MicroCosm	Sus scrofa	down	2.10837	0.000623042	10.6442	11.7204
mdo-miR-140	miRNA	miRBase	MicroCosm	Monodelphis domestica	down	2.10183	0.00209122	1.93641	3.00805
rno-miR-26a	miRNA	miRBase	MicroCosm	Rattus norvegicus	down	2.10071	0.00240437	10.7186	11.7895
ppy-miR-26a	miRNA	miRBase	MicroCosm	Pongo pygmaeus	down	2.09478	0.000777219	10.677	11.7438
hsa-miR-26b	miRNA	miRBase	MicroCosm	Homo sapiens	down	2.09236	0.00599076	3.80057	4.8657
mml-miR-26a	miRNA	miRBase	MicroCosm	Macaca mulatta	down	2.09093	0.00168046	10.604	11.6682
ppa-miR-26a	miRNA	miRBase	MicroCosm	Pan paniscus	down	2.08288	0.00128378	10.6467	11.7052
ppa-miR-15a	miRNA	miRBase	MicroCosm	Pan paniscus	down	2.08251	0.00572083	6.65809	7.71642
oan-let-7g	miRNA	miRBase	MicroCosm	Ornithorhynchus anatinus	down	2.07979	0.000639189	7.05338	8.10981
ppy-miR-181a-star	miRNA	miRBase	MicroCosm	Pongo pygmaeus	down	2.07878	0.0112789	1.44386	2.49959
ppy-miR-30c	miRNA	miRBase	MicroCosm	Pongo pygmaeus	down	2.07503	0.00126421	6.65192	7.70505
eca-miR-26a	miRNA	miRBase	MicroCosm	Equus caballus	down	2.07387	0.000545407	10.6804	11.7327
lla-miR-22	miRNA	miRBase	MicroCosm	Lagothrix lagotricha	down	2.07272	0.000508359	6.76926	7.82078
hsa-let-7c	miRNA	miRBase	MicroCosm	Homo sapiens	down	2.06985	2.45127e-05	7.42997	8.4795
bta-miR-26a	miRNA	miRBase	MicroCosm	Bos taurus	down	2.06856	0.000935122	10.6266	11.6752
eca-miR-30c	miRNA	miRBase	MicroCosm	Equus caballus	down	2.06837	0.0156031	6.70329	7.75178
mml-let-7g	miRNA	miRBase	MicroCosm	Macaca mulatta	down	2.06534	0.0106906	7.20985	8.25623
xtr-let-7c	miRNA	miRBase	MicroCosm	Xenopus tropicalis	down	2.06073	0.00325818	7.52828	8.57144
mmu-miR-26a	miRNA	miRBase	MicroCosm	Mus musculus	down	2.05307	0.00100688	10.6476	11.6854
dre-miR-30d	miRNA	miRBase	MicroCosm	Danio rerio	down	2.05162	0.0169575	5.31029	6.34705
lla-miR-26a	miRNA	miRBase	MicroCosm	Lagothrix lagotricha	down	2.05019	0.00191781	10.6531	11.6889
ssc-miR-125a	miRNA	miRBase	MicroCosm	Sus scrofa	down	2.04294	0.0169477	5.97172	7.00237
ppa-miR-22	miRNA	miRBase	MicroCosm	Pan paniscus	down	2.04056	0.00191762	6.7836	7.81256
rno-miR-25	miRNA	miRBase	MicroCosm	Rattus norvegicus	down	2.03764	0.00560335	7.12019	8.14709
lla-miR-19a	miRNA	miRBase	MicroCosm	Lagothrix lagotricha	down	2.03736	0.0115348	2.8356	3.86231
ptr-miR-192	miRNA	miRBase	MicroCosm	Pan troglodytes	down	2.03717	0.00606295	3.88488	4.91145
rno-let-7i	miRNA	miRBase	MicroCosm	Rattus norvegicus	down	2.03617	0.0014356	8.36713	9.39299
hsa-miR-363	miRNA	miRBase	MicroCosm	Homo sapiens	down	2.03354	0.0199449	6.08485	7.10884
mmu-miR-342-3p	miRNA	miRBase	MicroCosm	Mus musculus	down	2.03274	0.000862029	10.9325	11.956
mml-miR-30d	miRNA	miRBase	MicroCosm	Macaca mulatta	down	2.03242	0.031526	5.21245	6.23565
mmu-let-7c	miRNA	miRBase	MicroCosm	Mus musculus	down	2.03138	0.00081279	7.68244	8.7049
bta-miR-29c	miRNA	miRBase	MicroCosm	Bos taurus	down	2.02878	0.000806723	1.69274	2.71335
csa-let-7b	miRNA	miRBase	MicroCosm	Ciona savignyi	down	2.02628	0.0467914	2.53824	3.55707
tgu-miR-425-5p	miRNA	miRBase	MicroCosm	Taeniopygia guttata	down	2.02599	0.0150709	5.16431	6.18293
eca-miR-342-5p	miRNA	miRBase	MicroCosm	Equus caballus	down	2.02533	0.0190363	7.46659	8.48474
bta-miR-140	miRNA	miRBase	MicroCosm	Bos taurus	down	2.02531	0.00328866	8.11079	9.12893
crm-miR-83	miRNA	miRBase	MicroCosm	Caenorhabditis remanei	down	2.0247	0.000617781	2.78193	3.79963
oan-miR-23b	miRNA	miRBase	MicroCosm	Ornithorhynchus anatinus	down	2.02225	5.40305e-05	4.87383	5.88979
ppa-miR-130a	miRNA	miRBase	MicroCosm	Pan paniscus	down	2.01914	0.00325529	2.01136	3.0251
mml-miR-181d	miRNA	miRBase	MicroCosm	Macaca mulatta	down	2.01821	0.0221564	2.08045	3.09353
eca-miR-342-3p	miRNA	miRBase	MicroCosm	Equus caballus	down	2.01693	0.001096	10.9741	11.9863
tgu-let-7c	miRNA	miRBase	MicroCosm	Taeniopygia guttata	down	2.01677	0.00693907	7.44217	8.45421
mml-miR-324-5p	miRNA	miRBase	MicroCosm	Macaca mulatta	down	2.01526	0.0175031	3.68938	4.70034
eca-miR-146b-5p	miRNA	miRBase	MicroCosm	Equus caballus	down	2.01488	0.00148219	7.69609	8.70679
hsa-miR-629	miRNA	miRBase	MicroCosm	Homo sapiens	down	2.01472	0.0389095	4.0431	5.05367
rno-miR-140	miRNA	miRBase	MicroCosm	Rattus norvegicus	down	2.01425	0.0160406	2.3024	3.31264
mmu-miR-342-5p	miRNA	miRBase	MicroCosm	Mus musculus	down	2.01154	0.0197654	7.48071	8.48901
hsa-miR-30c	miRNA	miRBase	MicroCosm	Homo sapiens	down	2.00938	0.014267	6.77652	7.78327
mmu-miR-363	miRNA	miRBase	MicroCosm	Mus musculus	down	2.00901	0.00530664	6.01748	7.02397
ppy-miR-342-3p	miRNA	miRBase	MicroCosm	Pongo pygmaeus	down	2.00777	0.00133291	10.9256	11.9312
hsa-miR-27b	miRNA	miRBase	MicroCosm	Homo sapiens	down	2.00665	0.0118675	2.00677	3.01156
hsa-miR-378	miRNA	miRBase	MicroCosm	Homo sapiens	down	2.0045	0.0306473	5.69334	6.69658
cfa-miR-342	miRNA	miRBase	MicroCosm	Canis familiaris	down	2.0022	0.00117654	10.8968	11.8984
ssc-let-7g	miRNA	miRBase	MicroCosm	Sus scrofa	down	1.99524	0.00173384	7.40755	8.40411
tgu-let-7g	miRNA	miRBase	MicroCosm	Taeniopygia guttata	down	1.99427	0.00012054	7.24774	8.2436
ptr-miR-342	miRNA	miRBase	MicroCosm	Pan troglodytes	down	1.99258	0.000761949	10.904	11.8986
tgu-let-7i	miRNA	miRBase	MicroCosm	Taeniopygia guttata	down	1.99034	0.000203344	8.31113	9.30415
hsa-let-7i	miRNA	miRBase	MicroCosm	Homo sapiens	down	1.98522	0.00120404	8.38414	9.37344
eca-miR-140-3p	miRNA	miRBase	MicroCosm	Equus caballus	down	1.98489	0.00483675	8.20068	9.18974
rno-miR-106b-star	miRNA	miRBase	MicroCosm	Rattus norvegicus	down	1.98454	0.00544304	6.11644	7.10524
rno-let-7c	miRNA	miRBase	MicroCosm	Rattus norvegicus	down	1.98244	0.00266301	7.5785	8.56577
ssc-miR-342	miRNA	miRBase	MicroCosm	Sus scrofa	down	1.98016	0.00326234	11.0379	12.0235
oan-miR-140	miRNA	miRBase	MicroCosm	Ornithorhynchus anatinus	down	1.97995	0.00975558	8.13419	9.11965
U34	CDBox		MicroCosm	Homo sapiens	down	1.97445	0.000693395	7.62432	8.60577
rno-miR-342-3p	miRNA	miRBase	MicroCosm	Rattus norvegicus	down	1.97231	0.000692474	10.9145	11.8943
eca-miR-1839	miRNA	miRBase	MicroCosm	Equus caballus	down	1.97131	0.0219463	3.7464	4.72556
fru-miR-181a-star	miRNA	miRBase	MicroCosm	Fugu rubripes	down	1.96972	4.83547e-05	1.87693	2.85492
mml-miR-342-3p	miRNA	miRBase	MicroCosm	Macaca mulatta	down	1.96972	0.00117136	10.9453	11.9233
tni-miR-192	miRNA	miRBase	MicroCosm	Tetraodon nigroviridis	down	1.96965	0.000469139	1.93659	2.91452
xtr-miR-22	miRNA	miRBase	MicroCosm	Xenopus tropicalis	down	1.9689	0.00521342	6.80782	7.78521
U58C	CDBox		MicroCosm	Homo sapiens	down	1.9682	0.00721153	1.88782	2.8647
bta-miR-378	miRNA	miRBase	MicroCosm	Bos taurus	down	1.96749	0.0265821	6.34406	7.32042
rno-miR-29c	miRNA	miRBase	MicroCosm	Rattus norvegicus	down	1.96424	0.0347234	1.80383	2.7778
cfa-let-7g	miRNA	miRBase	MicroCosm	Canis familiaris	down	1.96216	0.00243741	7.37411	8.34655
tgu-miR-16b	miRNA	miRBase	MicroCosm	Taeniopygia guttata	down	1.96031	0.00683001	5.28934	6.26042
mml-let-7c	miRNA	miRBase	MicroCosm	Macaca mulatta	down	1.95959	0.00490246	7.61191	8.58246
tgu-miR-130b	miRNA	miRBase	MicroCosm	Taeniopygia guttata	down	1.95834	0.0221402	1.7849	2.75453
mdo-miR-25	miRNA	miRBase	MicroCosm	Monodelphis domestica	down	1.95654	0.0114867	7.10561	8.07391
xtr-miR-16a	miRNA	miRBase	MicroCosm	Xenopus tropicalis	down	1.9563	0.00941016	5.0577	6.02583
gga-let-7c	miRNA	miRBase	MicroCosm	Gallus gallus	down	1.9561	0.00883002	7.58177	8.54975
bta-miR-125a	miRNA	miRBase	MicroCosm	Bos taurus	down	1.95599	0.0213706	6.25417	7.22206
hsa-let-7g	miRNA	miRBase	MicroCosm	Homo sapiens	down	1.95419	0.000329661	7.30811	8.27468
mml-miR-185	miRNA	miRBase	MicroCosm	Macaca mulatta	down	1.95227	0.00132277	7.88767	8.85282
xtr-miR-29a	miRNA	miRBase	MicroCosm	Xenopus tropicalis	down	1.94916	0.0225489	1.93459	2.89745
hsa-miR-342-3p	miRNA	miRBase	MicroCosm	Homo sapiens	down	1.94902	0.00212797	10.9306	11.8934
mml-miR-140-3p	miRNA	miRBase	MicroCosm	Macaca mulatta	down	1.94857	0.00827359	8.13119	9.09361
mmu-miR-140-star	miRNA	miRBase	MicroCosm	Mus musculus	down	1.94373	0.00213064	8.1002	9.05902
mmu-miR-19a	miRNA	miRBase	MicroCosm	Mus musculus	down	1.94366	0.0246954	3.27523	4.234
ggo-miR-19a	miRNA	miRBase	MicroCosm	Gorilla gorilla	down	1.94318	0.0144221	3.4595	4.41792
age-miR-17-3p	miRNA	miRBase	MicroCosm	Ateles geoffroyi	down	1.94214	0.00447735	4.41939	5.37704
ptr-miR-30d	miRNA	miRBase	MicroCosm	Pan troglodytes	down	1.9421	0.00620551	5.17257	6.13019
xtr-miR-363-3p	miRNA	miRBase	MicroCosm	Xenopus tropicalis	down	1.9406	0.0143469	5.8817	6.8382
cfa-miR-185	miRNA	miRBase	MicroCosm	Canis familiaris	down	1.93866	0.00838768	7.92407	8.87913
cfa-miR-140	miRNA	miRBase	MicroCosm	Canis familiaris	down	1.93609	0.00183635	8.03865	8.9918
ptr-miR-29c	miRNA	miRBase	MicroCosm	Pan troglodytes	down	1.93605	0.0266773	1.94851	2.90163
bta-let-7i	miRNA	miRBase	MicroCosm	Bos taurus	down	1.93536	0.00097244	8.38312	9.33572
ptr-miR-23b	miRNA	miRBase	MicroCosm	Pan troglodytes	down	1.93531	0.0122817	6.90739	7.85996
ptr-let-7i	miRNA	miRBase	MicroCosm	Pan troglodytes	down	1.93064	0.00161865	8.38133	9.33041
bmo-let-7	miRNA	miRBase	MicroCosm	Bombyx mori	down	1.93045	0.000158486	7.68381	8.63275
U56	CDBox		MicroCosm	Homo sapiens	down	1.92761	0.0281413	4.75131	5.69812
dre-let-7i	miRNA	miRBase	MicroCosm	Danio rerio	down	1.92509	0.00448298	8.34063	9.28556
eca-miR-29c	miRNA	miRBase	MicroCosm	Equus caballus	down	1.92314	0.0181037	1.90746	2.85092
hsa-miR-27a-star	miRNA	miRBase	MicroCosm	Homo sapiens	down	1.91974	0.0252466	1.98482	2.92573
oan-miR-146b	miRNA	miRBase	MicroCosm	Ornithorhynchus anatinus	down	1.9188	0.000590536	7.81726	8.75747
ppy-miR-140-3p	miRNA	miRBase	MicroCosm	Pongo pygmaeus	down	1.91816	0.00594622	8.14112	9.08084
ppy-miR-29c	miRNA	miRBase	MicroCosm	Pongo pygmaeus	down	1.91615	0.0128803	1.64114	2.57935
ssc-let-7f	miRNA	miRBase	MicroCosm	Sus scrofa	down	1.91602	0.0252362	5.45931	6.39743
tgu-miR-140-star	miRNA	miRBase	MicroCosm	Taeniopygia guttata	down	1.91546	0.00410028	8.23329	9.17099
cfa-miR-30b	miRNA	miRBase	MicroCosm	Canis familiaris	down	1.90814	0.0376951	5.15832	6.09048
tca-let-7	miRNA	miRBase	MicroCosm	Tribolium castaneum	down	1.90804	0.000850253	7.63465	8.56674
tni-miR-30d	miRNA	miRBase	MicroCosm	Tetraodon nigroviridis	down	1.90669	0.038096	5.37285	6.30392
xtr-let-7f	miRNA	miRBase	MicroCosm	Xenopus tropicalis	down	1.90455	0.00270732	5.62108	6.55053
tni-miR-19a	miRNA	miRBase	MicroCosm	Tetraodon nigroviridis	down	1.90431	0.0372301	3.99585	4.92512
cfa-miR-19a	miRNA	miRBase	MicroCosm	Canis familiaris	down	1.90105	0.0427859	2.8843	3.8111
v11_hsa-miR-768-3p	miRNA	miRBase	MicroCosm	Homo sapiens	down	1.89965	0.00960468	6.87072	7.79646
rno-miR-342-5p	miRNA	miRBase	MicroCosm	Rattus norvegicus	down	1.89884	0.0199535	7.60971	8.53483
cfa-miR-23a	miRNA	miRBase	MicroCosm	Canis familiaris	down	1.89866	0.00801411	7.01932	7.9443
U75	CDBox		MicroCosm	Homo sapiens	down	1.89821	0.000538973	7.65757	8.58221
mmu-let-7g	miRNA	miRBase	MicroCosm	Mus musculus	down	1.89668	0.00807344	7.4148	8.33827
ptr-miR-652	miRNA	miRBase	MicroCosm	Pan troglodytes	down	1.8949	0.0390832	4.83735	5.75947
bta-miR-361	miRNA	miRBase	MicroCosm	Bos taurus	down	1.89456	0.02023	7.3024	8.22426
ptr-let-7c	miRNA	miRBase	MicroCosm	Pan troglodytes	down	1.89268	0.00876472	7.69571	8.61614
dps-let-7	miRNA	miRBase	MicroCosm	Drosophila pseudoobscura	down	1.8891	0.000935911	7.74686	8.66456
gga-miR-26a	miRNA	miRBase	MicroCosm	Gallus gallus	down	1.88417	0.000307494	9.83857	10.7525
mmu-miR-1839-5p	miRNA	miRBase	MicroCosm	Mus musculus	down	1.88411	0.0308639	3.4132	4.32708
eca-let-7g	miRNA	miRBase	MicroCosm	Equus caballus	down	1.88401	0.000948563	7.3138	8.22761
rno-miR-361	miRNA	miRBase	MicroCosm	Rattus norvegicus	down	1.88386	0.0235071	7.28735	8.20104
bta-miR-146a	miRNA	miRBase	MicroCosm	Bos taurus	down	1.88064	0.0243386	2.60783	3.51905
mdo-miR-146b	miRNA	miRBase	MicroCosm	Monodelphis domestica	down	1.87928	0.00256217	7.67533	8.58551
isc-let-7	miRNA	miRBase	MicroCosm	Ixodes scapularis	down	1.87604	0.00254616	7.68386	8.59155
eca-miR-361-5p	miRNA	miRBase	MicroCosm	Equus caballus	down	1.87585	0.0259271	7.26394	8.17148
ppy-let-7i	miRNA	miRBase	MicroCosm	Pongo pygmaeus	down	1.87542	0.00276572	8.43441	9.34163
ppa-miR-19a	miRNA	miRBase	MicroCosm	Pan paniscus	down	1.87538	0.0248029	3.23157	4.13876
mmu-miR-181a-1-star	miRNA	miRBase	MicroCosm	Mus musculus	down	1.87524	0.0261718	1.49237	2.39944
nvi-let-7	miRNA	miRBase	MicroCosm	Nasonia vitripennis	down	1.87339	0.000242652	7.59352	8.49917
bta-miR-152	miRNA	miRBase	MicroCosm	Bos taurus	down	1.8733	0.00208377	5.06138	5.96696
rno-miR-185	miRNA	miRBase	MicroCosm	Rattus norvegicus	down	1.87033	0.0026367	7.92766	8.83095
fru-let-7i	miRNA	miRBase	MicroCosm	Fugu rubripes	down	1.87005	0.00251855	8.43948	9.34256
xtr-miR-19a	miRNA	miRBase	MicroCosm	Xenopus tropicalis	down	1.86898	0.0235142	3.42476	4.32701
U49A	CDBox		MicroCosm	Homo sapiens	down	1.86837	0.01424	4.49393	5.39571
eca-miR-125a-5p	miRNA	miRBase	MicroCosm	Equus caballus	down	1.86659	0.0244984	6.49527	7.39568
bta-miR-27a-5p	miRNA	miRBase	MicroCosm	Bos taurus	down	1.86544	0.0281096	2.05752	2.95703
mdo-miR-301	miRNA	miRBase	MicroCosm	Monodelphis domestica	down	1.86389	0.0298624	1.67843	2.57675
hsa-miR-660	miRNA	miRBase	MicroCosm	Homo sapiens	down	1.86293	0.0134278	4.84821	5.74578
dse-let-7	miRNA	miRBase	MicroCosm	Drosophila sechellia	down	1.8627	0.00159721	7.65507	8.55247
tni-miR-140	miRNA	miRBase	MicroCosm	Tetraodon nigroviridis	down	1.85997	0.0010809	2.0946	2.98988
mml-let-7i	miRNA	miRBase	MicroCosm	Macaca mulatta	down	1.85811	0.00341675	8.46727	9.3611
tni-let-7i	miRNA	miRBase	MicroCosm	Tetraodon nigroviridis	down	1.85641	0.00253027	8.48365	9.37617
dgr-let-7	miRNA	miRBase	MicroCosm	Drosophila grimshawi	down	1.85634	0.000136487	7.801	8.69345
mml-miR-28	miRNA	miRBase	MicroCosm	Macaca mulatta	down	1.85584	0.0168787	5.72196	6.61403
dre-miR-363	miRNA	miRBase	MicroCosm	Danio rerio	down	1.85367	0.0116776	6.25312	7.1435
cfa-miR-146b	miRNA	miRBase	MicroCosm	Canis familiaris	down	1.85223	0.000676733	7.80496	8.69422
mml-miR-146b-5p	miRNA	miRBase	MicroCosm	Macaca mulatta	down	1.85033	0.00210064	7.7559	8.64368
bta-miR-342	miRNA	miRBase	MicroCosm	Bos taurus	down	1.84696	0.000633709	10.4898	11.375
ssc-miR-361-5p	miRNA	miRBase	MicroCosm	Sus scrofa	down	1.84687	0.00926252	7.26945	8.15454
hsa-miR-140-3p	miRNA	miRBase	MicroCosm	Homo sapiens	down	1.84626	0.00715863	8.22673	9.11133
dwi-let-7	miRNA	miRBase	MicroCosm	Drosophila willistoni	down	1.84503	0.00114335	7.69036	8.574
mdo-miR-26	miRNA	miRBase	MicroCosm	Monodelphis domestica	down	1.84236	0.00148554	9.8588	10.7404
snR39B	CDBox		MicroCosm	Homo sapiens	down	1.84232	0.032851	5.91504	6.79657
hsa-miR-652	miRNA	miRBase	MicroCosm	Homo sapiens	down	1.84135	0.0336513	5.05335	5.93412
U29	CDBox		MicroCosm	Homo sapiens	down	1.84118	0.00144097	8.27878	9.15941
bta-let-7e	miRNA	miRBase	MicroCosm	Bos taurus	down	1.84072	0.0208694	6.46075	7.34102
mmu-miR-125a-5p	miRNA	miRBase	MicroCosm	Mus musculus	down	1.84069	0.0410999	6.47823	7.35848
rno-miR-26b	miRNA	miRBase	MicroCosm	Rattus norvegicus	down	1.8361	0.0269245	3.7472	4.62384
fru-miR-30d	miRNA	miRBase	MicroCosm	Fugu rubripes	down	1.8353	0.00395432	5.19711	6.07313
mmu-miR-128	miRNA	miRBase	MicroCosm	Mus musculus	down	1.83514	0.019991	2.03427	2.91017
rno-miR-30d	miRNA	miRBase	MicroCosm	Rattus norvegicus	down	1.8349	0.0164138	5.11387	5.98958
mml-miR-25	miRNA	miRBase	MicroCosm	Macaca mulatta	down	1.82997	0.00334636	7.12112	7.99295
mml-miR-363	miRNA	miRBase	MicroCosm	Macaca mulatta	down	1.8298	0.0200802	6.12331	6.995
ptr-miR-181c	miRNA	miRBase	MicroCosm	Pan troglodytes	down	1.82777	0.0199758	3.807	4.67709
ppy-miR-125a-5p	miRNA	miRBase	MicroCosm	Pongo pygmaeus	down	1.82569	0.0396397	6.4607	7.32915
ppy-miR-25	miRNA	miRBase	MicroCosm	Pongo pygmaeus	down	1.8243	0.0108264	7.19064	8.05798
ppy-let-7g	miRNA	miRBase	MicroCosm	Pongo pygmaeus	down	1.82225	0.00238336	7.24951	8.11523
oan-miR-20a	miRNA	miRBase	MicroCosm	Ornithorhynchus anatinus	down	1.82141	0.0186421	1.97899	2.84405
sko-miR-29a	miRNA	miRBase	MicroCosm	Saccoglossus kowalevskii	down	1.8206	0.0451139	1.96169	2.8261
cfa-miR-181a	miRNA	miRBase	MicroCosm	Canis familiaris	down	1.81657	0.000257173	8.94783	9.80905
rno-miR-140-star	miRNA	miRBase	MicroCosm	Rattus norvegicus	down	1.81562	0.0149235	8.23623	9.09669
mmu-let-7i	miRNA	miRBase	MicroCosm	Mus musculus	down	1.81424	0.00220263	8.49608	9.35545
ssc-miR-1839	miRNA	miRBase	MicroCosm	Sus scrofa	down	1.8129	0.0174061	3.62381	4.48211
bta-let-7g	miRNA	miRBase	MicroCosm	Bos taurus	down	1.81278	0.00393303	7.47703	8.33524
dre-miR-140	miRNA	miRBase	MicroCosm	Danio rerio	down	1.81041	0.0138732	2.08705	2.94337
bta-miR-23b-3p	miRNA	miRBase	MicroCosm	Bos taurus	down	1.81029	0.0380049	6.91289	7.76912
U28	CDBox		MicroCosm	Homo sapiens	down	1.81012	0.00622669	4.44827	5.30435
oan-miR-30c	miRNA	miRBase	MicroCosm	Ornithorhynchus anatinus	down	1.80945	0.000773627	7.73771	8.59326
ppy-miR-185	miRNA	miRBase	MicroCosm	Pongo pygmaeus	down	1.80939	0.00631113	8.00859	8.86409
dre-miR-140-star	miRNA	miRBase	MicroCosm	Danio rerio	down	1.80788	0.0102777	8.2403	9.0946
ppy-let-7e	miRNA	miRBase	MicroCosm	Pongo pygmaeus	down	1.80777	0.0403114	6.74333	7.59755
dme-miR-968	miRNA	miRBase	MicroCosm	Drosophila melanogaster	down	1.80634	0.0182123	2.58252	3.43559
oan-miR-101	miRNA	miRBase	MicroCosm	Ornithorhynchus anatinus	down	1.80624	0.023669	1.47159	2.32459
mml-miR-361-5p	miRNA	miRBase	MicroCosm	Macaca mulatta	down	1.80349	0.0165661	7.25316	8.10395
xtr-miR-98	miRNA	miRBase	MicroCosm	Xenopus tropicalis	down	1.80245	0.00600108	2.44653	3.29649
hsa-miR-320e	miRNA	miRBase	MicroCosm	Homo sapiens	down	1.80241	0.00580972	3.00326	3.85319
ame-let-7	miRNA	miRBase	MicroCosm	Apis mellifera	down	1.80198	0.0002507	7.75018	8.59976
hp_mmu-mir-142	stem-loop		MicroCosm	Mus musculus	down	1.80149	0.0487865	2.07796	2.92715
bta-miR-185	miRNA	miRBase	MicroCosm	Bos taurus	down	1.79946	0.0055106	7.95007	8.79763
bta-miR-27a-3p	miRNA	miRBase	MicroCosm	Bos taurus	down	1.79888	0.00960882	6.97983	7.82693
mmu-miR-361	miRNA	miRBase	MicroCosm	Mus musculus	down	1.797	0.0251738	7.32633	8.17192
ggo-miR-30d	miRNA	miRBase	MicroCosm	Gorilla gorilla	down	1.79694	0.0241931	5.23422	6.07977
mmu-let-7b	miRNA	miRBase	MicroCosm	Mus musculus	down	1.79588	0.0143829	9.90572	10.7504
hsa-miR-125a-5p	miRNA	miRBase	MicroCosm	Homo sapiens	down	1.79429	0.0089663	6.5106	7.35401
gga-miR-30d	miRNA	miRBase	MicroCosm	Gallus gallus	down	1.79183	0.0145488	5.22558	6.06702
fru-miR-23b	miRNA	miRBase	MicroCosm	Fugu rubripes	down	1.79092	0.00272405	7.19811	8.03881
xtr-miR-23b	miRNA	miRBase	MicroCosm	Xenopus tropicalis	down	1.78964	0.0328847	7.1243	7.96397
mmu-miR-185	miRNA	miRBase	MicroCosm	Mus musculus	down	1.78833	0.0265501	7.97383	8.81245
ssc-miR-378	miRNA	miRBase	MicroCosm	Sus scrofa	down	1.78827	0.00690511	6.4095	7.24806
U36A	CDBox		MicroCosm	Homo sapiens	down	1.78816	0.0119863	2.75709	3.59557
dya-let-7	miRNA	miRBase	MicroCosm	Drosophila yakuba	down	1.78768	0.00025359	7.79866	8.63675
xtr-miR-192	miRNA	miRBase	MicroCosm	Xenopus tropicalis	down	1.78713	0.0259499	1.86588	2.70352
mne-miR-30d	miRNA	miRBase	MicroCosm	Macaca nemestrina	down	1.78708	0.0466615	5.2943	6.1319
U49B	CDBox		MicroCosm	Homo sapiens	down	1.78673	0.00253165	5.02593	5.86326
ssc-miR-140-star	miRNA	miRBase	MicroCosm	Sus scrofa	down	1.78602	0.00605375	8.28941	9.12616
bta-miR-128	miRNA	miRBase	MicroCosm	Bos taurus	down	1.78212	0.00250839	2.54545	3.37905
oan-miR-30e	miRNA	miRBase	MicroCosm	Ornithorhynchus anatinus	down	1.78083	0.0110941	7.64574	8.47829
oan-miR-16c	miRNA	miRBase	MicroCosm	Ornithorhynchus anatinus	down	1.77973	0.00238129	3.28442	4.11608
bta-miR-25	miRNA	miRBase	MicroCosm	Bos taurus	down	1.77867	0.0113977	7.15136	7.98216
ptr-miR-27b	miRNA	miRBase	MicroCosm	Pan troglodytes	down	1.77811	0.00673459	2.30227	3.13262
dre-let-7h	miRNA	miRBase	MicroCosm	Danio rerio	down	1.7747	0.0235363	3.01433	3.8419
gga-miR-140-star	miRNA	miRBase	MicroCosm	Gallus gallus	down	1.77442	0.0101457	8.16077	8.98812
der-let-7	miRNA	miRBase	MicroCosm	Drosophila erecta	down	1.77385	0.00358967	7.69844	8.52533
csa-let-7d	miRNA	miRBase	MicroCosm	Ciona savignyi	down	1.77305	0.00473974	1.8119	2.63814
tgu-miR-16c	miRNA	miRBase	MicroCosm	Taeniopygia guttata	down	1.77269	0.00501696	2.26018	3.08612
lla-miR-17-3p	miRNA	miRBase	MicroCosm	Lagothrix lagotricha	down	1.7721	0.0368244	4.34102	5.16647
dpe-let-7	miRNA	miRBase	MicroCosm	Drosophila persimilis	down	1.77123	0.00118617	7.75962	8.58437
mml-miR-181a-star	miRNA	miRBase	MicroCosm	Macaca mulatta	down	1.7699	0.013954	1.63981	2.46347
mne-miR-25	miRNA	miRBase	MicroCosm	Macaca nemestrina	down	1.76838	0.00910126	7.22701	8.04943
tgu-miR-30c-5p	miRNA	miRBase	MicroCosm	Taeniopygia guttata	down	1.76813	0.00406631	7.82855	8.65077
dan-let-7	miRNA	miRBase	MicroCosm	Drosophila ananassae	down	1.76629	0.00149629	7.91792	8.73864
mmu-let-7e	miRNA	miRBase	MicroCosm	Mus musculus	down	1.76604	0.0437644	6.74271	7.56323
dme-let-7	miRNA	miRBase	MicroCosm	Drosophila melanogaster	down	1.76316	0.00859401	7.74485	8.56302
ppa-miR-23b	miRNA	miRBase	MicroCosm	Pan paniscus	down	1.75891	0.0146458	7.04484	7.85952
xtr-miR-26	miRNA	miRBase	MicroCosm	Xenopus tropicalis	down	1.75591	0.000724512	9.89961	10.7118
hsa-miR-500-star	miRNA	miRBase	MicroCosm	Homo sapiens	down	1.75112	0.038751	2.93077	3.73905
ppa-miR-25	miRNA	miRBase	MicroCosm	Pan paniscus	down	1.75097	0.0125036	7.27962	8.08777
ssc-miR-185	miRNA	miRBase	MicroCosm	Sus scrofa	down	1.74936	0.0263568	8.02858	8.83541
ggo-miR-25	miRNA	miRBase	MicroCosm	Gorilla gorilla	down	1.74767	0.0180993	7.25052	8.05595
hsa-miR-500	miRNA	miRBase	MicroCosm	Homo sapiens	down	1.7465	0.0161469	3.83141	4.63588
ptr-let-7g	miRNA	miRBase	MicroCosm	Pan troglodytes	down	1.74639	0.000120935	7.52248	8.32686
cfa-miR-1839	miRNA	miRBase	MicroCosm	Canis familiaris	down	1.74617	0.0306003	3.3729	4.17709
tni-miR-29a	miRNA	miRBase	MicroCosm	Tetraodon nigroviridis	down	1.74226	0.0290779	1.72262	2.52358
hsa-miR-140-5p	miRNA	miRBase	MicroCosm	Homo sapiens	down	1.73932	0.022349	2.08588	2.88441
mml-let-7a	miRNA	miRBase	MicroCosm	Macaca mulatta	down	1.73879	0.000399263	9.13925	9.93734
mmu-miR-146b	miRNA	miRBase	MicroCosm	Mus musculus	down	1.73533	0.00315692	7.74704	8.54225
eca-miR-660	miRNA	miRBase	MicroCosm	Equus caballus	down	1.73467	0.0152376	4.93237	5.72704
bfl-let-7	miRNA	miRBase	MicroCosm	Branchiostoma floridae	down	1.73436	0.000169287	9.18588	9.98029
ppy-let-7b	miRNA	miRBase	MicroCosm	Pongo pygmaeus	down	1.73352	0.0159465	10.0377	10.8314
ssc-miR-23b	miRNA	miRBase	MicroCosm	Sus scrofa	down	1.73319	0.0175453	6.99454	7.78797
gga-miR-30c	miRNA	miRBase	MicroCosm	Gallus gallus	down	1.73113	0.000581335	7.8069	8.59862
ptr-miR-146b	miRNA	miRBase	MicroCosm	Pan troglodytes	down	1.73086	0.0034972	7.80223	8.59372
dsi-let-7	miRNA	miRBase	MicroCosm	Drosophila simulans	down	1.73005	0.000360137	7.67974	8.47055
fru-let-7b	miRNA	miRBase	MicroCosm	Fugu rubripes	down	1.72796	0.0193147	9.86438	10.6534
mmu-miR-652	miRNA	miRBase	MicroCosm	Mus musculus	down	1.7279	0.00512574	5.06071	5.84973
dre-miR-19c	miRNA	miRBase	MicroCosm	Danio rerio	down	1.72693	0.0226996	5.99707	6.78528
hsa-miR-25	miRNA	miRBase	MicroCosm	Homo sapiens	down	1.72654	0.0133369	7.21541	8.00329
fru-miR-22a	miRNA	miRBase	MicroCosm	Fugu rubripes	down	1.72569	0.0445507	1.69999	2.48717
oan-let-7b	miRNA	miRBase	MicroCosm	Ornithorhynchus anatinus	down	1.72488	0.0128349	9.90761	10.6941
xtr-let-7a	miRNA	miRBase	MicroCosm	Xenopus tropicalis	down	1.72339	0.000622418	9.17414	9.95939
gga-miR-146b	miRNA	miRBase	MicroCosm	Gallus gallus	down	1.72327	0.0382557	6.69992	7.48507
ppy-miR-361-5p	miRNA	miRBase	MicroCosm	Pongo pygmaeus	down	1.72198	0.0349523	7.37549	8.15956
mml-miR-23b	miRNA	miRBase	MicroCosm	Macaca mulatta	down	1.72189	0.0480329	7.2208	8.0048
dvi-let-7	miRNA	miRBase	MicroCosm	Drosophila virilis	down	1.72168	0.00116661	7.78825	8.57207
cfa-let-7b	miRNA	miRBase	MicroCosm	Canis familiaris	down	1.71943	0.0174324	9.96186	10.7438
ptr-let-7b	miRNA	miRBase	MicroCosm	Pan troglodytes	down	1.71819	0.0205974	9.86833	10.6492
U59B	CDBox		MicroCosm	Homo sapiens	down	1.71787	9.23499e-05	4.30732	5.08794
cel-let-7	miRNA	miRBase	MicroCosm	Caenorhabditis elegans	down	1.71733	0.000688142	9.11457	9.89474
tni-let-7e	miRNA	miRBase	MicroCosm	Tetraodon nigroviridis	down	1.71606	0.00224818	1.77271	2.55181
tgu-miR-146b	miRNA	miRBase	MicroCosm	Taeniopygia guttata	down	1.71432	0.0110897	6.73408	7.51172
hsa-miR-15b	miRNA	miRBase	MicroCosm	Homo sapiens	down	1.71417	0.00773974	8.28973	9.06724
hsa-let-7b	miRNA	miRBase	MicroCosm	Homo sapiens	down	1.71408	0.0228426	9.87253	10.65
eca-miR-18b	miRNA	miRBase	MicroCosm	Equus caballus	down	1.71211	0.0068718	6.04061	6.81638
fru-miR-25	miRNA	miRBase	MicroCosm	Fugu rubripes	down	1.71168	0.0187165	7.29536	8.07078
bma-let-7	miRNA	miRBase	MicroCosm	Brugia malayi	down	1.7108	2.6394e-05	9.11602	9.89069
ppy-miR-146b-5p	miRNA	miRBase	MicroCosm	Pongo pygmaeus	down	1.70983	0.00195291	7.86914	8.643
rno-let-7e	miRNA	miRBase	MicroCosm	Rattus norvegicus	down	1.70948	0.0323262	7.0115	7.78505
ppy-miR-23b	miRNA	miRBase	MicroCosm	Pongo pygmaeus	down	1.70464	0.0223477	6.94689	7.71636
U28	CDBox		MicroCosm	Homo sapiens	down	1.70182	0.00999983	1.66504	2.43212
cfa-miR-142	miRNA	miRBase	MicroCosm	Canis familiaris	down	1.70161	0.0118052	2.39089	3.15779
hsa-miR-185	miRNA	miRBase	MicroCosm	Homo sapiens	down	1.70089	0.00989616	8.09135	8.85764
dre-miR-25	miRNA	miRBase	MicroCosm	Danio rerio	down	1.70082	0.00865337	7.25453	8.02076
tni-let-7d	miRNA	miRBase	MicroCosm	Tetraodon nigroviridis	down	1.69947	0.0375439	2.37757	3.14265
sko-let-7	miRNA	miRBase	MicroCosm	Saccoglossus kowalevskii	down	1.69946	0.000420718	9.1595	9.92457
ptr-miR-660	miRNA	miRBase	MicroCosm	Pan troglodytes	down	1.69627	0.00876191	4.65162	5.41398
cfa-miR-25	miRNA	miRBase	MicroCosm	Canis familiaris	down	1.69411	0.00887769	7.27723	8.03776
xtr-miR-25	miRNA	miRBase	MicroCosm	Xenopus tropicalis	down	1.69403	0.0159547	7.19685	7.95731
dre-miR-19d	miRNA	miRBase	MicroCosm	Danio rerio	down	1.69342	0.000738001	5.95468	6.71462
lgi-let-7	miRNA	miRBase	MicroCosm	Lottia gigantea	down	1.691	0.000103352	9.08717	9.84505
hsa-let-7a	miRNA	miRBase	MicroCosm	Homo sapiens	down	1.68653	0.00312351	9.19108	9.94514
ppa-miR-15b	miRNA	miRBase	MicroCosm	Pan paniscus	down	1.68571	0.00430655	8.27385	9.0272
tgu-let-7a	miRNA	miRBase	MicroCosm	Taeniopygia guttata	down	1.68462	0.000236073	9.19506	9.94748
bta-miR-98	miRNA	miRBase	MicroCosm	Bos taurus	down	1.68379	0.0357475	2.48348	3.23519
cfa-miR-30c	miRNA	miRBase	MicroCosm	Canis familiaris	down	1.68313	0.00283369	7.87941	8.63055
bta-let-7a	miRNA	miRBase	MicroCosm	Bos taurus	down	1.6828	0.00160808	9.18492	9.93578
ptr-miR-26b	miRNA	miRBase	MicroCosm	Pan troglodytes	down	1.68108	0.00649379	3.0523	3.80169
mmu-miR-1941-5p	miRNA	miRBase	MicroCosm	Mus musculus	down	1.68092	0.015841	4.31586	5.06511
hsa-let-7e	miRNA	miRBase	MicroCosm	Homo sapiens	down	1.67966	0.0235918	6.90241	7.65058
mml-let-7b	miRNA	miRBase	MicroCosm	Macaca mulatta	down	1.67768	0.0158774	9.94734	10.6938
tgu-let-7b	miRNA	miRBase	MicroCosm	Taeniopygia guttata	down	1.67737	0.0124696	10.0423	10.7885
dmo-let-7	miRNA	miRBase	MicroCosm	Drosophila mojavensis	down	1.6763	0.00418609	7.74179	8.48707
eca-miR-23b	miRNA	miRBase	MicroCosm	Equus caballus	down	1.67494	0.0285905	7.38843	8.13254
mdo-miR-23b	miRNA	miRBase	MicroCosm	Monodelphis domestica	down	1.67444	0.0230708	7.32674	8.07042
hsa-miR-30d	miRNA	miRBase	MicroCosm	Homo sapiens	down	1.67435	0.0348287	5.22561	5.96922
dre-let-7b	miRNA	miRBase	MicroCosm	Danio rerio	down	1.67364	0.0141299	9.99669	10.7397
cfa-miR-363	miRNA	miRBase	MicroCosm	Canis familiaris	down	1.67307	0.00421082	6.80418	7.54668
gga-let-7a	miRNA	miRBase	MicroCosm	Gallus gallus	down	1.67252	0.00034481	9.22752	9.96955
mml-miR-18b	miRNA	miRBase	MicroCosm	Macaca mulatta	down	1.67038	0.0190059	5.99744	6.73762
mmu-miR-181a	miRNA	miRBase	MicroCosm	Mus musculus	down	1.66977	0.000553895	9.41837	10.158
tni-let-7b	miRNA	miRBase	MicroCosm	Tetraodon nigroviridis	down	1.66941	0.0132614	9.93783	10.6772
hsa-miR-361-5p	miRNA	miRBase	MicroCosm	Homo sapiens	down	1.6688	0.021398	7.38328	8.1221
xtr-miR-181a	miRNA	miRBase	MicroCosm	Xenopus tropicalis	down	1.66873	0.00077672	9.38198	10.1207
tni-let-7a	miRNA	miRBase	MicroCosm	Tetraodon nigroviridis	down	1.6679	0.00109982	9.10344	9.84147
tni-miR-25	miRNA	miRBase	MicroCosm	Tetraodon nigroviridis	down	1.66661	0.00572785	7.3103	8.04721
fru-let-7a	miRNA	miRBase	MicroCosm	Fugu rubripes	down	1.66631	0.000254452	9.14385	9.88051
U75	CDBox		MicroCosm	Homo sapiens	down	1.66402	0.0140665	5.69824	6.43291
U54	CDBox		MicroCosm	Homo sapiens	down	1.66391	0.000822378	5.04478	5.77935
U31	CDBox		MicroCosm	Homo sapiens	down	1.66358	0.0251583	3.80217	4.53645
cfa-miR-378	miRNA	miRBase	MicroCosm	Canis familiaris	down	1.6602	0.0462162	6.52909	7.26045
gga-miR-16c	miRNA	miRBase	MicroCosm	Gallus gallus	down	1.65996	0.0377864	3.20773	3.93889
ptr-miR-181a	miRNA	miRBase	MicroCosm	Pan troglodytes	down	1.65689	0.00137344	9.4112	10.1397
U105B	CDBox		MicroCosm	Homo sapiens	down	1.65686	0.0177069	4.57395	5.30241
mdo-let-7b	miRNA	miRBase	MicroCosm	Monodelphis domestica	down	1.65615	0.0133856	9.97324	10.7011
mmu-miR-423-3p	miRNA	miRBase	MicroCosm	Mus musculus	down	1.65466	0.011549	6.02334	6.74987
ppa-miR-17-3p	miRNA	miRBase	MicroCosm	Pan paniscus	down	1.65357	0.044971	4.40026	5.12585
rno-miR-15b	miRNA	miRBase	MicroCosm	Rattus norvegicus	down	1.65115	0.00263827	8.28626	9.00973
snR39B	CDBox		MicroCosm	Homo sapiens	down	1.65088	0.000559543	5.28237	6.0056
ssc-miR-15b	miRNA	miRBase	MicroCosm	Sus scrofa	down	1.65027	0.0192602	8.2439	8.96659
age-miR-15b	miRNA	miRBase	MicroCosm	Ateles geoffroyi	down	1.64948	0.00556219	8.38009	9.1021
cbr-let-7	miRNA	miRBase	MicroCosm	Caenorhabditis briggsae	down	1.6477	0.000886625	9.18267	9.90312
ppy-let-7a	miRNA	miRBase	MicroCosm	Pongo pygmaeus	down	1.6475	0.000136882	9.14493	9.86521
bta-let-7b	miRNA	miRBase	MicroCosm	Bos taurus	down	1.64709	0.0199666	9.96403	10.6839
mml-miR-15b	miRNA	miRBase	MicroCosm	Macaca mulatta	down	1.64644	0.00697945	8.39531	9.11466
cfa-let-7a	miRNA	miRBase	MicroCosm	Canis familiaris	down	1.64536	0.00442606	9.15929	9.87769
cfa-miR-27a	miRNA	miRBase	MicroCosm	Canis familiaris	down	1.64531	0.00951912	7.09834	7.8167
mmu-miR-106b-star	miRNA	miRBase	MicroCosm	Mus musculus	down	1.64383	0.00986127	6.38766	7.10472
mmu-miR-23b	miRNA	miRBase	MicroCosm	Mus musculus	down	1.64164	0.0409656	7.29893	8.01406
ptr-miR-423	miRNA	miRBase	MicroCosm	Pan troglodytes	down	1.64056	0.0138346	5.97675	6.69094
Z17B	CDBox		MicroCosm	Homo sapiens	down	1.63932	0.00199018	3.66279	4.37589
rno-let-7b	miRNA	miRBase	MicroCosm	Rattus norvegicus	down	1.63818	0.0191225	10.0091	10.7212
tgu-miR-30a-5p	miRNA	miRBase	MicroCosm	Taeniopygia guttata	down	1.63697	0.0119402	8.15324	8.86427
rno-miR-125a-5p	miRNA	miRBase	MicroCosm	Rattus norvegicus	down	1.63613	0.040473	6.69963	7.40992
cin-miR-4020b-5p	miRNA	miRBase	MicroCosm	Ciona intestinalis	down	1.63547	0.0234931	2.76213	3.47183
hsa-miR-146b-5p	miRNA	miRBase	MicroCosm	Homo sapiens	down	1.63399	0.00466089	7.86627	8.57466
rno-miR-98	miRNA	miRBase	MicroCosm	Rattus norvegicus	down	1.63338	0.011489	1.65355	2.3614
lla-miR-25	miRNA	miRBase	MicroCosm	Lagothrix lagotricha	down	1.62944	0.0238907	7.32485	8.02922
tgu-miR-181a	miRNA	miRBase	MicroCosm	Taeniopygia guttata	down	1.62821	0.000398221	9.45831	10.1616
eca-miR-15b	miRNA	miRBase	MicroCosm	Equus caballus	down	1.62778	0.00633227	8.42342	9.12633
ppc-let-7	miRNA	miRBase	MicroCosm	Pristionchus pacificus	down	1.62719	0.00198691	9.10171	9.80409
gga-let-7j	miRNA	miRBase	MicroCosm	Gallus gallus	down	1.62713	0.000638527	9.1913	9.89363
U78	CDBox		MicroCosm	Homo sapiens	down	1.62546	0.00752463	7.79946	8.50032
hsa-miR-106b-star	miRNA	miRBase	MicroCosm	Homo sapiens	down	1.62341	0.0172483	6.31258	7.01161
bta-miR-449d	miRNA	miRBase	MicroCosm	Bos taurus	down	1.62233	0.0240393	1.97938	2.67744
ppa-miR-30b	miRNA	miRBase	MicroCosm	Pan paniscus	down	1.61973	0.0387494	1.98997	2.68572
crm-let-7	miRNA	miRBase	MicroCosm	Caenorhabditis remanei	down	1.61894	0.000721542	9.16877	9.86382
bta-miR-15b	miRNA	miRBase	MicroCosm	Bos taurus	down	1.61681	0.00709702	8.35525	9.04839
ssc-miR-128	miRNA	miRBase	MicroCosm	Sus scrofa	down	1.61625	0.0495087	2.03579	2.72845
hsa-miR-19a	miRNA	miRBase	MicroCosm	Homo sapiens	down	1.61427	0.00239346	3.33516	4.02604
mml-miR-181a	miRNA	miRBase	MicroCosm	Macaca mulatta	down	1.61376	0.000102031	9.42977	10.1202
U50	CDBox		MicroCosm	Homo sapiens	down	1.61178	0.0214675	3.92113	4.60978
U59A	CDBox		MicroCosm	Homo sapiens	down	1.61162	0.0267605	4.49503	5.18354
xtr-miR-24b	miRNA	miRBase	MicroCosm	Xenopus tropicalis	down	1.60988	0.0397431	6.63217	7.31912
mdo-let-7a	miRNA	miRBase	MicroCosm	Monodelphis domestica	down	1.60929	0.000280408	9.11111	9.79753
osa-miR420	miRNA	miRBase	MicroCosm	Oryza sativa	down	1.60887	0.0077091	3.84485	4.5309
ssc-let-7a	miRNA	miRBase	MicroCosm	Sus scrofa	down	1.60771	0.000675531	9.11907	9.80408
HBII-85-23	CDBox		MicroCosm	Homo sapiens	down	1.60536	0.0239287	1.68445	2.36735
mdo-miR-29a	miRNA	miRBase	MicroCosm	Monodelphis domestica	down	1.60319	0.0346281	1.68364	2.36458
mgh28S-2409	CDBox		MicroCosm	Homo sapiens	down	1.60219	0.0201755	6.88252	7.56257
hsa-miR-181a	miRNA	miRBase	MicroCosm	Homo sapiens	down	1.60032	0.000101882	9.40085	10.0792
U59B	CDBox		MicroCosm	Homo sapiens	down	1.5994	0.0126012	4.70795	5.38548
ggo-miR-15b	miRNA	miRBase	MicroCosm	Gorilla gorilla	down	1.59938	0.010501	8.3272	9.00471
hsa-let-7f	miRNA	miRBase	MicroCosm	Homo sapiens	down	1.59858	0.00109006	5.55868	6.23548
U42A	CDBox		MicroCosm	Homo sapiens	down	1.59654	0.00478206	4.64361	5.31856
ptr-miR-185	miRNA	miRBase	MicroCosm	Pan troglodytes	down	1.59587	0.0125145	8.05667	8.73101
eca-miR-652	miRNA	miRBase	MicroCosm	Equus caballus	down	1.59577	0.0363016	5.08494	5.7592
bta-miR-30a-5p	miRNA	miRBase	MicroCosm	Bos taurus	down	1.59554	0.00741246	5.73538	6.40942
ppy-miR-98	miRNA	miRBase	MicroCosm	Pongo pygmaeus	down	1.59545	0.0222527	2.62096	3.29493
gga-let-7b	miRNA	miRBase	MicroCosm	Gallus gallus	down	1.59525	0.0277226	10.0267	10.7005
cte-let-7	miRNA	miRBase	MicroCosm	Capitella teleta	down	1.59456	0.000335067	7.98559	8.65875
ssc-let-7i	miRNA	miRBase	MicroCosm	Sus scrofa	down	1.59388	0.0269539	2.14984	2.82238
bta-miR-30e-5p	miRNA	miRBase	MicroCosm	Bos taurus	down	1.59357	0.00626427	8.20933	8.88159
tni-miR-125a	miRNA	miRBase	MicroCosm	Tetraodon nigroviridis	down	1.59213	0.0253757	2.80319	3.47415
gga-miR-181a	miRNA	miRBase	MicroCosm	Gallus gallus	down	1.59177	0.000370711	9.45478	10.1254
hsa-miR-181d	miRNA	miRBase	MicroCosm	Homo sapiens	down	1.59115	0.00786556	1.84055	2.51062
ssc-miR-363	miRNA	miRBase	MicroCosm	Sus scrofa	down	1.5906	0.0235555	6.69198	7.36155
dre-let-7a	miRNA	miRBase	MicroCosm	Danio rerio	down	1.59032	4.43915e-05	9.25513	9.92445
eca-let-7a	miRNA	miRBase	MicroCosm	Equus caballus	down	1.58891	0.0031903	9.2462	9.91424
eca-miR-130a	miRNA	miRBase	MicroCosm	Equus caballus	down	1.5879	0.0102704	3.3395	4.00662
isc-miR-285	miRNA	miRBase	MicroCosm	Ixodes scapularis	down	1.58749	0.0200417	3.22647	3.89322
ggo-miR-181a	miRNA	miRBase	MicroCosm	Gorilla gorilla	down	1.58645	0.000721971	9.44732	10.1131
U30	CDBox		MicroCosm	Homo sapiens	down	1.5863	0.00268411	7.01636	7.68203
mmu-miR-532-5p	miRNA	miRBase	MicroCosm	Mus musculus	down	1.58512	0.0481687	3.9268	4.59139
U58B	CDBox		MicroCosm	Homo sapiens	down	1.58499	0.00915967	2.94144	3.60591
ssc-miR-30e-5p	miRNA	miRBase	MicroCosm	Sus scrofa	down	1.5844	0.0191692	8.11769	8.78163
oan-miR-181a	miRNA	miRBase	MicroCosm	Ornithorhynchus anatinus	down	1.58152	0.00128309	9.4291	10.0904
lla-miR-15b	miRNA	miRBase	MicroCosm	Lagothrix lagotricha	down	1.5807	0.00751395	8.33053	8.99109
eca-miR-181a	miRNA	miRBase	MicroCosm	Equus caballus	down	1.58063	0.00534558	9.47569	10.1362
tni-miR-181a	miRNA	miRBase	MicroCosm	Tetraodon nigroviridis	down	1.58006	0.00312657	9.40199	10.062
ptr-miR-378	miRNA	miRBase	MicroCosm	Pan troglodytes	down	1.5785	0.0134574	6.01211	6.67066
fru-miR-181a	miRNA	miRBase	MicroCosm	Fugu rubripes	down	1.57728	0.00335987	9.41815	10.0756
ppa-miR-181a	miRNA	miRBase	MicroCosm	Pan paniscus	down	1.57467	0.000461579	9.39516	10.0502
mne-miR-181a	miRNA	miRBase	MicroCosm	Macaca nemestrina	down	1.57423	0.00311174	9.42322	10.0779
bta-miR-19a	miRNA	miRBase	MicroCosm	Bos taurus	down	1.57385	0.00143755	3.07591	3.73021
rno-let-7a	miRNA	miRBase	MicroCosm	Rattus norvegicus	down	1.57298	1.64035e-05	9.17924	9.83274
xtr-miR-320	miRNA	miRBase	MicroCosm	Xenopus tropicalis	down	1.5722	0.021296	7.38328	8.03607
dre-let-7e	miRNA	miRBase	MicroCosm	Danio rerio	down	1.5717	0.00778693	2.05744	2.70976
U83	CDBox		MicroCosm	Homo sapiens	down	1.56956	0.00228169	5.85905	6.5094
ssc-miR-423-3p	miRNA	miRBase	MicroCosm	Sus scrofa	down	1.56867	0.0256849	5.98196	6.6315
ppy-miR-15b	miRNA	miRBase	MicroCosm	Pongo pygmaeus	down	1.56829	0.00598493	8.35312	9.00232
ptr-miR-18b	miRNA	miRBase	MicroCosm	Pan troglodytes	down	1.56769	0.00683875	6.08201	6.73064
mmu-miR-15b	miRNA	miRBase	MicroCosm	Mus musculus	down	1.56589	0.0184168	8.31493	8.96191
ptr-miR-320d	miRNA	miRBase	MicroCosm	Pan troglodytes	down	1.56543	0.000188769	7.03814	7.6847
mdo-miR-181a	miRNA	miRBase	MicroCosm	Monodelphis domestica	down	1.56491	0.00218725	9.46503	10.1111
mml-miR-423-3p	miRNA	miRBase	MicroCosm	Macaca mulatta	down	1.56334	0.0011504	6.06015	6.70477
mmu-let-7a	miRNA	miRBase	MicroCosm	Mus musculus	down	1.55797	3.30148e-05	9.2711	9.91077
rno-miR-29a	miRNA	miRBase	MicroCosm	Rattus norvegicus	down	1.55654	0.00192372	9.06448	9.70282
bta-miR-16b	miRNA	miRBase	MicroCosm	Bos taurus	down	1.55291	0.000912842	10.1137	10.7487
eca-miR-25	miRNA	miRBase	MicroCosm	Equus caballus	down	1.55246	0.0195018	7.36635	8.00091
csa-miR-92b	miRNA	miRBase	MicroCosm	Ciona savignyi	down	1.55225	0.0161297	3.98377	4.61813
U74	CDBox		MicroCosm	Homo sapiens	down	1.552	0.003136	7.00291	7.63704
mdo-miR-181c	miRNA	miRBase	MicroCosm	Monodelphis domestica	down	1.54907	0.000936679	9.44325	10.0747
ssc-miR-181a	miRNA	miRBase	MicroCosm	Sus scrofa	down	1.5478	0.00482569	9.64445	10.2747
U13	CDBox		MicroCosm	Homo sapiens	down	1.54466	0.00797189	3.54491	4.1722
ssc-miR-425-5p	miRNA	miRBase	MicroCosm	Sus scrofa	down	1.54424	0.00547355	8.60329	9.23019
xtr-miR-125a	miRNA	miRBase	MicroCosm	Xenopus tropicalis	down	1.54131	0.0423081	1.9705	2.59465
mml-miR-425	miRNA	miRBase	MicroCosm	Macaca mulatta	down	1.54128	0.00116214	8.67295	9.29707
ptr-let-7a	miRNA	miRBase	MicroCosm	Pan troglodytes	down	1.54002	0.000144159	9.22624	9.84919
hp_mmu-mir-185	stem-loop		MicroCosm	Mus musculus	down	1.53977	1.84443e-05	1.91366	2.53638
fru-let-7h	miRNA	miRBase	MicroCosm	Fugu rubripes	down	1.53895	0.0143079	2.10612	2.72807
HBII-210	CDBox		MicroCosm	Homo sapiens	down	1.53697	0.0110753	2.75026	3.37035
cfa-miR-29a	miRNA	miRBase	MicroCosm	Canis familiaris	down	1.53572	0.00120882	9.07239	9.69131
bta-miR-18b	miRNA	miRBase	MicroCosm	Bos taurus	down	1.53416	0.0265864	4.87559	5.49303
HBII-289	CDBox		MicroCosm	Homo sapiens	down	1.53356	0.0153154	7.18222	7.7991
U105	CDBox		MicroCosm	Homo sapiens	down	1.52979	0.00280752	1.74757	2.3609
lla-miR-181a	miRNA	miRBase	MicroCosm	Lagothrix lagotricha	down	1.52713	0.00210124	9.48626	10.0971
bta-miR-20b	miRNA	miRBase	MicroCosm	Bos taurus	down	1.52579	0.00122459	6.36623	6.97579
xtr-miR-18b	miRNA	miRBase	MicroCosm	Xenopus tropicalis	down	1.52578	0.0178613	5.72978	6.33933
sla-miR-27a	miRNA	miRBase	MicroCosm	Saguinus labiatus	down	1.52561	0.00488391	7.24828	7.85766
cfa-miR-195	miRNA	miRBase	MicroCosm	Canis familiaris	down	1.52539	0.0435558	2.69556	3.30474
U27	CDBox		MicroCosm	Homo sapiens	down	1.52426	0.0457876	3.91959	4.52769
cfa-miR-27b	miRNA	miRBase	MicroCosm	Canis familiaris	down	1.52135	0.039757	2.29506	2.90041
ptr-miR-15b	miRNA	miRBase	MicroCosm	Pan troglodytes	down	1.52122	0.0223518	8.45729	9.06253
rno-miR-181a	miRNA	miRBase	MicroCosm	Rattus norvegicus	down	1.51987	0.000999642	9.50639	10.1103
ptr-miR-1278	miRNA	miRBase	MicroCosm	Pan troglodytes	down	1.51811	0.0350642	2.06765	2.66992
dre-miR-222b	miRNA	miRBase	MicroCosm	Danio rerio	down	1.51532	0.0201828	2.91799	3.51761
U8	CDBox		MicroCosm	Homo sapiens	down	1.5124	0.0141111	3.07573	3.67257
sme-miR-281-5p	miRNA	miRBase	MicroCosm	Schmidtea mediterranea	down	1.51219	0.0348433	2.48158	3.07822
mml-miR-660	miRNA	miRBase	MicroCosm	Macaca mulatta	down	1.51216	0.0176492	3.05692	3.65353
ppy-miR-425	miRNA	miRBase	MicroCosm	Pongo pygmaeus	down	1.512	0.000115005	8.68791	9.28437
ppy-miR-181a	miRNA	miRBase	MicroCosm	Pongo pygmaeus	down	1.51153	0.00279025	9.48783	10.0838
hsa-miR-29a	miRNA	miRBase	MicroCosm	Homo sapiens	down	1.51037	0.00621265	9.08903	9.68393
eca-miR-423-3p	miRNA	miRBase	MicroCosm	Equus caballus	down	1.50497	0.013644	5.98401	6.57374
mmu-miR-425	miRNA	miRBase	MicroCosm	Mus musculus	down	1.50361	0.00167167	8.63815	9.22658
hsa-miR-320d	miRNA	miRBase	MicroCosm	Homo sapiens	down	1.50318	0.00442314	7.04665	7.63466
mdo-miR-23a	miRNA	miRBase	MicroCosm	Monodelphis domestica	down	1.50074	0.0403023	7.94547	8.53115
