# Supplementary material for: Both anti-inflammatory and antiviral properties of novel drug candidate ABX464 are mediated by modulation of RNA splicing
Source: Sci Rep. 2019 Jan 28;9:792. doi: 10.1038/s41598-018-37813-y (PMC6349857; doi:10.1038/s41598-018-37813-y)
Supplement: Supplementary file 4 — supplementary data file S3 [file 41598_2018_37813_MOESM4_ESM.xlsx]

## Sheet: Regulated miRNAs
Supplementary Data File S3 : List of the 105 miRNAs up- and downregulated in infected PBMCs treated with ABX464 (464_I) vs infected and untreated (DMSO_I) PBMCs.
Fold change ≥ 1,5; p-value ≤ 0,05
						Data Overview: Regulated miRNAs
Probe Set Name	Sequence Type	Link to Database	Link to Targets	Species Scientific Name	Regulation	Fold-Change	P.Value	Intensity 464	Intensity DMSO
ggo-miR-124a	miRNA	miRBase	MicroCosm	Gorilla gorilla	up	22.3635	1.10018e-07	6.48479	2.00172
sme-miR-124c	miRNA	miRBase	MicroCosm	Schmidtea mediterranea	up	21.1404	3.82657e-06	6.32234	1.92041
sko-miR-124	miRNA	miRBase	MicroCosm	Saccoglossus kowalevskii	up	19.3353	7.51474e-07	6.14962	1.87646
lla-miR-124a	miRNA	miRBase	MicroCosm	Lagothrix lagotricha	up	18.533	5.31405e-05	6.53174	2.31972
tca-miR-124	miRNA	miRBase	MicroCosm	Tribolium castaneum	up	18.4144	3.16377e-07	6.05182	1.84906
bfl-miR-124	miRNA	miRBase	MicroCosm	Branchiostoma floridae	up	18.1624	1.07157e-05	6.12635	1.94347
eca-miR-124	miRNA	miRBase	MicroCosm	Equus caballus	up	17.7893	4.84392e-05	6.57291	2.41997
csa-miR-124	miRNA	miRBase	MicroCosm	Ciona savignyi	up	17.7386	2.63354e-06	6.1939	2.04508
xtr-miR-124	miRNA	miRBase	MicroCosm	Xenopus tropicalis	up	17.6775	0.000426781	6.41255	2.26871
age-miR-124a	miRNA	miRBase	MicroCosm	Ateles geoffroyi	up	16.6116	0.000350503	6.53034	2.47623
crm-miR-124	miRNA	miRBase	MicroCosm	Caenorhabditis remanei	up	16.5509	0.00032447	6.71827	2.66943
dme-miR-124	miRNA	miRBase	MicroCosm	Drosophila melanogaster	up	16.5238	5.13057e-07	5.91045	1.86398
lgi-miR-124	miRNA	miRBase	MicroCosm	Lottia gigantea	up	16.4917	1.4006e-06	6.30538	2.26171
dmo-miR-124	miRNA	miRBase	MicroCosm	Drosophila mojavensis	up	16.1767	6.46752e-07	5.90238	1.88654
gga-miR-124a	miRNA	miRBase	MicroCosm	Gallus gallus	up	16.1092	3.18664e-05	6.47236	2.46255
dgr-miR-124	miRNA	miRBase	MicroCosm	Drosophila grimshawi	up	16.0996	1.76465e-05	5.98921	1.98025
der-miR-124	miRNA	miRBase	MicroCosm	Drosophila erecta	up	16.0954	2.55449e-06	5.97455	1.96598
mdo-miR-124a	miRNA	miRBase	MicroCosm	Monodelphis domestica	up	16.0734	0.000177793	6.47804	2.47143
ptr-miR-124a	miRNA	miRBase	MicroCosm	Pan troglodytes	up	15.7618	5.42892e-05	6.53189	2.55353
dps-miR-124	miRNA	miRBase	MicroCosm	Drosophila pseudoobscura	up	15.6392	1.26693e-05	6.05613	2.08904
dya-miR-124	miRNA	miRBase	MicroCosm	Drosophila yakuba	up	15.4378	1.64807e-05	5.93553	1.98713
bma-miR-124	miRNA	miRBase	MicroCosm	Brugia malayi	up	15.4152	1.6973e-05	6.22054	2.27426
rno-miR-124	miRNA	miRBase	MicroCosm	Rattus norvegicus	up	15.3782	2.26445e-05	6.6478	2.70498
tni-miR-124	miRNA	miRBase	MicroCosm	Tetraodon nigroviridis	up	15.3588	3.07557e-05	6.28365	2.34266
dse-miR-124	miRNA	miRBase	MicroCosm	Drosophila sechellia	up	15.3462	8.55326e-05	5.88122	1.94141
cel-miR-124	miRNA	miRBase	MicroCosm	Caenorhabditis elegans	up	15.1161	2.08548e-05	6.52261	2.6046
aga-miR-124	miRNA	miRBase	MicroCosm	Anopheles gambiae	up	14.9236	1.92974e-07	5.87734	1.97782
cin-miR-124	miRNA	miRBase	MicroCosm	Ciona intestinalis	up	14.8646	9.59779e-06	6.05387	2.16006
dpu-miR-124	miRNA	miRBase	MicroCosm	Daphnia pulex	up	14.7209	1.45135e-05	6.01872	2.13892
hp_mmu-mir-124-2	stem-loop		MicroCosm	Mus musculus	up	14.3815	8.2745e-05	6.11108	2.26493
dan-miR-124	miRNA	miRBase	MicroCosm	Drosophila ananassae	up	14.0039	2.62485e-05	6.03775	2.22999
isc-miR-124	miRNA	miRBase	MicroCosm	Ixodes scapularis	up	13.6046	3.07595e-05	5.88312	2.1171
oan-miR-124	miRNA	miRBase	MicroCosm	Ornithorhynchus anatinus	up	13.5055	0.000116425	6.12897	2.3735
dpe-miR-124	miRNA	miRBase	MicroCosm	Drosophila persimilis	up	13.4883	3.54619e-05	5.65209	1.89846
ppy-miR-124	miRNA	miRBase	MicroCosm	Pongo pygmaeus	up	13.4385	0.000203786	6.679	2.93069
ame-miR-124	miRNA	miRBase	MicroCosm	Apis mellifera	up	13.4019	1.16375e-05	5.90694	2.16258
ssc-miR-124a	miRNA	miRBase	MicroCosm	Sus scrofa	up	13.0449	0.000182009	6.44123	2.73581
hsa-miR-124	miRNA	miRBase	MicroCosm	Homo sapiens	up	12.9983	0.000250469	6.68847	2.98822
cbr-miR-124	miRNA	miRBase	MicroCosm	Caenorhabditis briggsae	up	12.9746	6.72021e-05	6.44022	2.7426
fru-miR-124	miRNA	miRBase	MicroCosm	Fugu rubripes	up	12.8662	1.41751e-05	5.98017	2.29466
dvi-miR-124	miRNA	miRBase	MicroCosm	Drosophila virilis	up	12.8479	8.8694e-05	5.98527	2.30182
ppa-miR-124a	miRNA	miRBase	MicroCosm	Pan paniscus	up	12.7723	2.60547e-05	6.40248	2.72753
dwi-miR-124	miRNA	miRBase	MicroCosm	Drosophila willistoni	up	12.7493	0.000665444	5.86867	2.19633
cfa-miR-124	miRNA	miRBase	MicroCosm	Canis familiaris	up	12.2259	0.000128218	6.27459	2.66273
aae-miR-124	miRNA	miRBase	MicroCosm	Aedes aegypti	up	11.831	0.000145129	5.23945	1.67495
nvi-miR-124	miRNA	miRBase	MicroCosm	Nasonia vitripennis	up	11.7265	1.36549e-06	6.11452	2.56282
spu-miR-124	miRNA	miRBase	MicroCosm	Strongylocentrotus purpuratus	up	11.7228	0.000317793	6.33035	2.7791
hp_hsa-mir-124-3	stem-loop		MicroCosm	Homo sapiens	up	11.6139	5.00987e-05	5.95796	2.42019
dre-miR-124	miRNA	miRBase	MicroCosm	Danio rerio	up	11.5635	1.3439e-06	5.87803	2.34652
bta-miR-124a	miRNA	miRBase	MicroCosm	Bos taurus	up	11.1894	2.92307e-05	5.76337	2.2793
ppy-miR-124a	miRNA	miRBase	MicroCosm	Pongo pygmaeus	up	10.8681	0.000362419	6.63622	3.19419
mml-miR-124a	miRNA	miRBase	MicroCosm	Macaca mulatta	up	10.6295	0.00065538	6.68689	3.27689
hp_hsa-mir-124-1	stem-loop		MicroCosm	Homo sapiens	up	10.5241	7.7162e-06	5.8909	2.49528
bmo-miR-124	miRNA	miRBase	MicroCosm	Bombyx mori	up	10.3442	0.000145035	5.82226	2.45152
tgu-miR-124	miRNA	miRBase	MicroCosm	Taeniopygia guttata	up	10.0529	7.73058e-05	6.26907	2.93954
hp_mmu-mir-124-1	stem-loop		MicroCosm	Mus musculus	up	9.98026	2.02717e-06	5.9165	2.59742
cte-miR-124	miRNA	miRBase	MicroCosm	Capitella teleta	up	9.41667	4.54426e-06	6.12717	2.89195
ppc-miR-124	miRNA	miRBase	MicroCosm	Pristionchus pacificus	up	9.41331	0.000221432	6.69681	3.46211
hp_rno-mir-124-2	stem-loop		MicroCosm	Rattus norvegicus	up	8.90123	5.03415e-06	6.10115	2.94714
dsi-miR-124	miRNA	miRBase	MicroCosm	Drosophila simulans	up	8.78036	0.000203645	5.89041	2.75613
mmu-miR-124	miRNA	miRBase	MicroCosm	Mus musculus	up	8.68742	0.0023163	6.62529	3.50637
hp_rno-mir-124-3	stem-loop		MicroCosm	Rattus norvegicus	up	8.4969	0.00103076	5.84037	2.75344
bta-miR-124b	miRNA	miRBase	MicroCosm	Bos taurus	up	8.01088	0.000267694	5.91868	2.91672
sme-miR-124a	miRNA	miRBase	MicroCosm	Schmidtea mediterranea	up	7.63448	0.000469406	5.08643	2.1539
hp_mmu-mir-124-3	stem-loop		MicroCosm	Mus musculus	up	6.98873	0.000213955	6.18634	3.38131
cqu-miR-124	miRNA	miRBase	MicroCosm	Culex quinquefasciatus	up	6.87773	0.00395497	5.27556	2.49363
sme-miR-124b	miRNA	miRBase	MicroCosm	Schmidtea mediterranea	up	6.68516	0.0010579	4.53513	1.79417
odi-miR-124a	miRNA	miRBase	MicroCosm	Oikopleura dioica	up	6.56592	0.00168556	4.44897	1.73397
hp_hsa-mir-124-2	stem-loop		MicroCosm	Homo sapiens	up	4.76197	0.00843025	6.39432	4.14276
hp_rno-mir-124-1	stem-loop		MicroCosm	Rattus norvegicus	up	4.21354	0.000817529	6.07137	3.99633
gga-miR-124b	miRNA	miRBase	MicroCosm	Gallus gallus	up	3.17155	0.0165057	3.57609	1.9109
sja-miR-124-3p	miRNA	miRBase	MicroCosm	Schistosoma japonicum	up	3.04236	0.00520057	3.26331	1.65812
eca-miR-212	miRNA	miRBase	MicroCosm	Equus caballus	up	2.98457	0.00511086	4.34809	2.77057
mdo-miR-212	miRNA	miRBase	MicroCosm	Monodelphis domestica	up	2.88055	0.00234008	4.34853	2.82219
rno-miR-212	miRNA	miRBase	MicroCosm	Rattus norvegicus	up	2.61874	0.0124748	4.58246	3.19359
mmu-miR-212	miRNA	miRBase	MicroCosm	Mus musculus	up	2.37443	0.00556539	4.32398	3.07641
tni-miR-132	miRNA	miRBase	MicroCosm	Tetraodon nigroviridis	up	1.92423	0.000583759	8.81749	7.87322
eca-miR-132	miRNA	miRBase	MicroCosm	Equus caballus	up	1.91927	0.00228339	8.74751	7.80695
dre-miR-132	miRNA	miRBase	MicroCosm	Danio rerio	up	1.89617	0.00229257	8.79125	7.86817
xtr-miR-132	miRNA	miRBase	MicroCosm	Xenopus tropicalis	up	1.8918	0.00325756	8.79023	7.87047
cfa-miR-132	miRNA	miRBase	MicroCosm	Canis familiaris	up	1.87624	0.0013663	8.83018	7.92234
hsa-miR-132	miRNA	miRBase	MicroCosm	Homo sapiens	up	1.86832	0.0028888	8.78154	7.8798
rno-miR-132	miRNA	miRBase	MicroCosm	Rattus norvegicus	up	1.85419	0.00535831	8.70574	7.81495
fru-miR-132	miRNA	miRBase	MicroCosm	Fugu rubripes	up	1.84334	0.00295699	8.82396	7.94164
ppy-miR-132	miRNA	miRBase	MicroCosm	Pongo pygmaeus	up	1.83661	0.00361627	8.72348	7.84643
mdo-miR-132	miRNA	miRBase	MicroCosm	Monodelphis domestica	up	1.82356	0.00240897	8.82334	7.95658
ppy-miR-146a	miRNA	miRBase	MicroCosm	Pongo pygmaeus	up	1.77184	6.85472e-05	9.85264	9.02739
bta-miR-132	miRNA	miRBase	MicroCosm	Bos taurus	up	1.76887	0.00371735	8.714	7.89117
gga-miR-146a	miRNA	miRBase	MicroCosm	Gallus gallus	up	1.76745	0.000721587	9.86621	9.04454
mml-miR-132	miRNA	miRBase	MicroCosm	Macaca mulatta	up	1.76	0.0130469	8.74482	7.92925
mmu-miR-132	miRNA	miRBase	MicroCosm	Mus musculus	up	1.75262	0.00335418	8.74176	7.93225
mml-miR-146a	miRNA	miRBase	MicroCosm	Macaca mulatta	up	1.7454	0.00143671	9.78774	8.98418
rno-miR-146a	miRNA	miRBase	MicroCosm	Rattus norvegicus	up	1.71309	0.001355	9.89878	9.12218
tgu-miR-146c	miRNA	miRBase	MicroCosm	Taeniopygia guttata	up	1.70686	2.32768e-05	9.78802	9.01668
eca-miR-146a	miRNA	miRBase	MicroCosm	Equus caballus	up	1.70622	6.66153e-05	9.87779	9.10699
hsa-miR-212	miRNA	miRBase	MicroCosm	Homo sapiens	up	1.7032	0.0464068	4.6833	3.91505
mmu-miR-146a	miRNA	miRBase	MicroCosm	Mus musculus	up	1.67119	0.000105719	9.79644	9.05557
hsa-miR-146a	miRNA	miRBase	MicroCosm	Homo sapiens	up	1.66639	0.000163588	9.78594	9.04921
cfa-miR-146a	miRNA	miRBase	MicroCosm	Canis familiaris	up	1.66035	0.000174597	9.82336	9.09187
mdo-miR-146a	miRNA	miRBase	MicroCosm	Monodelphis domestica	up	1.64583	2.77248e-05	9.82348	9.10467
ptr-miR-146a	miRNA	miRBase	MicroCosm	Pan troglodytes	up	1.61628	0.00101791	9.8228	9.13011
eca-miR-99b	miRNA	miRBase	MicroCosm	Equus caballus	up	1.60452	0.0446938	5.3977	4.71556
xtr-miR-146	miRNA	miRBase	MicroCosm	Xenopus tropicalis	up	1.57714	0.0423803	4.48765	3.83034
dps-miR-987-star	miRNA	miRBase	MicroCosm	Drosophila pseudoobscura	up	1.57544	0.0363353	4.89785	4.24209
ppc-miR-232	miRNA	miRBase	MicroCosm	Pristionchus pacificus	up	1.50541	0.00965266	3.82824	3.23808
hsa-miR-1308	miRNA	miRBase	MicroCosm	Homo sapiens	down	1.9852	0.00294294	10.0425	11.0318
mmu-miR-1959	miRNA	miRBase	MicroCosm	Mus musculus	down	1.9376	0.00435111	4.21593	5.1702
ggo-miR-223	miRNA	miRBase	MicroCosm	Gorilla gorilla	down	1.88269	0.0463785	1.76107	2.67387
bta-miR-1224	miRNA	miRBase	MicroCosm	Bos taurus	down	1.75013	0.0304592	4.6843	5.49176
dre-miR-223	miRNA	miRBase	MicroCosm	Danio rerio	down	1.71987	0.0486714	2.09757	2.87987
mcmv-miR-M23-1-5p	miRNA	miRBase	MicroCosm	Mouse cytomegalovirus	down	1.7052	0.0272325	7.05498	7.82492
hsa-miR-1231	miRNA	miRBase	MicroCosm	Homo sapiens	down	1.69531	0.00764833	6.28317	7.04473
mdo-miR-223	miRNA	miRBase	MicroCosm	Monodelphis domestica	down	1.66717	0.00597033	2.21715	2.95456
ssc-miR-1308	miRNA	miRBase	MicroCosm	Sus scrofa	down	1.62515	0.00956216	10.7604	11.461
ptr-miR-346	miRNA	miRBase	MicroCosm	Pan troglodytes	down	1.61517	0.000803769	5.24929	5.94098
sme-miR-31b	miRNA	miRBase	MicroCosm	Schmidtea mediterranea	down	1.6132	0.0469406	2.65931	3.34924
cfa-miR-885	miRNA	miRBase	MicroCosm	Canis familiaris	down	1.59676	0.0215225	4.42592	5.10107
mmu-miR-339-5p	miRNA	miRBase	MicroCosm	Mus musculus	down	1.59504	0.0395639	4.13226	4.80585
eca-miR-532-5p	miRNA	miRBase	MicroCosm	Equus caballus	down	1.5677	0.0427636	3.64883	4.29748
ppy-miR-193a-5p	miRNA	miRBase	MicroCosm	Pongo pygmaeus	down	1.55749	0.040344	4.30257	4.94179
mmu-miR-1937b	miRNA	miRBase	MicroCosm	Mus musculus	down	1.55595	0.0251239	3.61541	4.25321
dps-miR-289	miRNA	miRBase	MicroCosm	Drosophila pseudoobscura	down	1.54042	0.0159065	7.07674	7.70006
mmu-miR-2137	miRNA	miRBase	MicroCosm	Mus musculus	down	1.53003	0.0046682	10.2587	10.8722
mdv2-miR-M32	miRNA	miRBase	MicroCosm	Mareks disease	down	1.51668	0.0241434	2.89069	3.49161
ENSG00000238321	snoRNA	Ensembl	MicroCosm	Homo sapiens	down	1.50242	0.00802411	4.85917	5.44646
