# Supplementary material for: Both anti-inflammatory and antiviral properties of novel drug candidate ABX464 are mediated by modulation of RNA splicing
Source: Sci Rep. 2019 Jan 28;9:792. doi: 10.1038/s41598-018-37813-y (PMC6349857; doi:10.1038/s41598-018-37813-y)
Supplement: Supplementary file 5 — supplementary data file S4 [file 41598_2018_37813_MOESM5_ESM.xlsx]

## Sheet: Regulated miRNAs
Supplementary Data File S4 : List of the 92 miRNAs up- and downregulated in uninfected PBMCs treated with ABX464 (464_NI) vs uninfected and untreated (DMSO_NI) PBMCs.
Fold change ≥ 1,5; p-value ≤ 0,05
Probe Set Name	Sequence Type	Link to Database	Link to Targets	Species Scientific Name	Regulation	Fold-Change	P.Value	Intensity 464	Intensity DMSO
ggo-miR-124a	miRNA	miRBase	MicroCosm	Gorilla gorilla	up	18.8194	0.019897	8.68258	4.44842
bfl-miR-124	miRNA	miRBase	MicroCosm	Branchiostoma floridae	up	17.4337	0.0166606	8.31108	4.18728
aae-miR-124	miRNA	miRBase	MicroCosm	Aedes aegypti	up	16.1032	0.00898965	7.71216	3.70288
sko-miR-124	miRNA	miRBase	MicroCosm	Saccoglossus kowalevskii	up	15.6954	0.0236761	8.36818	4.39591
dpu-miR-124	miRNA	miRBase	MicroCosm	Daphnia pulex	up	15.5284	0.0172538	8.33496	4.37811
isc-miR-124	miRNA	miRBase	MicroCosm	Ixodes scapularis	up	15.4551	0.0221352	8.12891	4.1789
tca-miR-124	miRNA	miRBase	MicroCosm	Tribolium castaneum	up	15.1894	0.016929	8.12656	4.20156
sme-miR-124c	miRNA	miRBase	MicroCosm	Schmidtea mediterranea	up	15.1824	0.0222818	8.44518	4.52085
aga-miR-124	miRNA	miRBase	MicroCosm	Anopheles gambiae	up	14.9673	0.0179754	8.00671	4.10296
dgr-miR-124	miRNA	miRBase	MicroCosm	Drosophila grimshawi	up	14.8211	0.0203659	8.07793	4.18835
dmo-miR-124	miRNA	miRBase	MicroCosm	Drosophila mojavensis	up	14.6248	0.0246117	8.18377	4.31342
age-miR-124a	miRNA	miRBase	MicroCosm	Ateles geoffroyi	up	14.4141	0.0322593	8.69235	4.84295
cin-miR-124	miRNA	miRBase	MicroCosm	Ciona intestinalis	up	14.3093	0.0165361	8.1938	4.35492
csa-miR-124	miRNA	miRBase	MicroCosm	Ciona savignyi	up	13.9279	0.019562	8.25369	4.45378
dsi-miR-124	miRNA	miRBase	MicroCosm	Drosophila simulans	up	13.7574	0.0105498	8.2243	4.44216
cqu-miR-124	miRNA	miRBase	MicroCosm	Culex quinquefasciatus	up	13.7203	0.00815165	7.70857	3.93033
xtr-miR-124	miRNA	miRBase	MicroCosm	Xenopus tropicalis	up	13.6778	0.0271932	8.57211	4.79835
oan-miR-124	miRNA	miRBase	MicroCosm	Ornithorhynchus anatinus	up	13.6455	0.0282036	8.31725	4.54689
fru-miR-124	miRNA	miRBase	MicroCosm	Fugu rubripes	up	13.6012	0.033235	8.18604	4.42038
odi-miR-124a	miRNA	miRBase	MicroCosm	Oikopleura dioica	up	13.5468	0.00372048	7.091	3.33112
dme-miR-124	miRNA	miRBase	MicroCosm	Drosophila melanogaster	up	13.4762	0.0155815	8.07167	4.31932
mml-miR-124a	miRNA	miRBase	MicroCosm	Macaca mulatta	up	13.3985	0.0369047	8.70957	4.96558
dre-miR-124	miRNA	miRBase	MicroCosm	Danio rerio	up	13.3484	0.026183	8.22924	4.49064
dwi-miR-124	miRNA	miRBase	MicroCosm	Drosophila willistoni	up	13.1852	0.0120006	8.13764	4.41678
eca-miR-124	miRNA	miRBase	MicroCosm	Equus caballus	up	12.9577	0.0275557	8.71364	5.0179
hsa-miR-124	miRNA	miRBase	MicroCosm	Homo sapiens	up	12.9471	0.0332223	8.7579	5.06334
gga-miR-124a	miRNA	miRBase	MicroCosm	Gallus gallus	up	12.9109	0.0313557	8.53593	4.84541
tni-miR-124	miRNA	miRBase	MicroCosm	Tetraodon nigroviridis	up	12.8962	0.029383	8.28029	4.59142
cbr-miR-124	miRNA	miRBase	MicroCosm	Caenorhabditis briggsae	up	12.8248	0.0174908	8.50171	4.82085
sme-miR-124a	miRNA	miRBase	MicroCosm	Schmidtea mediterranea	up	12.821	0.006282	7.38195	3.70151
sja-miR-124-3p	miRNA	miRBase	MicroCosm	Schistosoma japonicum	up	12.7655	0.00547204	5.96677	2.29259
bta-miR-124a	miRNA	miRBase	MicroCosm	Bos taurus	up	12.7363	0.027916	8.14563	4.47476
der-miR-124	miRNA	miRBase	MicroCosm	Drosophila erecta	up	12.6539	0.0276267	8.17229	4.51078
lgi-miR-124	miRNA	miRBase	MicroCosm	Lottia gigantea	up	12.6443	0.0301922	8.49192	4.83151
lla-miR-124a	miRNA	miRBase	MicroCosm	Lagothrix lagotricha	up	12.6433	0.0278725	8.62036	4.96006
nvi-miR-124	miRNA	miRBase	MicroCosm	Nasonia vitripennis	up	12.6397	0.0229333	8.21061	4.55071
bma-miR-124	miRNA	miRBase	MicroCosm	Brugia malayi	up	12.6367	0.0292387	8.22975	4.5702
cfa-miR-124	miRNA	miRBase	MicroCosm	Canis familiaris	up	12.5977	0.0367642	8.51184	4.85675
bmo-miR-124	miRNA	miRBase	MicroCosm	Bombyx mori	up	12.5835	0.028485	8.10759	4.45414
rno-miR-124	miRNA	miRBase	MicroCosm	Rattus norvegicus	up	12.5793	0.0393606	8.75628	5.1033
ptr-miR-124a	miRNA	miRBase	MicroCosm	Pan troglodytes	up	12.3647	0.032165	8.47692	4.84876
crm-miR-124	miRNA	miRBase	MicroCosm	Caenorhabditis remanei	up	12.2635	0.0338161	8.85139	5.23509
ppy-miR-124	miRNA	miRBase	MicroCosm	Pongo pygmaeus	up	12.262	0.0206765	8.74006	5.12394
dvi-miR-124	miRNA	miRBase	MicroCosm	Drosophila virilis	up	12.2257	0.0268405	8.12597	4.51413
dan-miR-124	miRNA	miRBase	MicroCosm	Drosophila ananassae	up	12.2041	0.0302318	8.1328	4.5235
gga-miR-124b	miRNA	miRBase	MicroCosm	Gallus gallus	up	12.1076	0.00257979	6.49879	2.90095
dya-miR-124	miRNA	miRBase	MicroCosm	Drosophila yakuba	up	11.8244	0.0173752	8.18999	4.6263
hp_hsa-mir-124-1	stem-loop		MicroCosm	Homo sapiens	up	11.8165	0.0204446	8.15118	4.58844
hp_mmu-mir-124-2	stem-loop		MicroCosm	Mus musculus	up	11.7942	0.0265836	8.33465	4.77465
tgu-miR-124	miRNA	miRBase	MicroCosm	Taeniopygia guttata	up	11.7577	0.0238932	8.42759	4.87206
sme-miR-124b	miRNA	miRBase	MicroCosm	Schmidtea mediterranea	up	11.7275	0.0111748	7.02972	3.4779
ppc-miR-124	miRNA	miRBase	MicroCosm	Pristionchus pacificus	up	11.6504	0.0199588	8.76281	5.2205
dpe-miR-124	miRNA	miRBase	MicroCosm	Drosophila persimilis	up	11.633	0.00917622	8.10781	4.56766
mdo-miR-124a	miRNA	miRBase	MicroCosm	Monodelphis domestica	up	11.4304	0.029235	8.59061	5.07581
ssc-miR-124a	miRNA	miRBase	MicroCosm	Sus scrofa	up	11.3765	0.0388275	8.47026	4.96227
mmu-miR-124	miRNA	miRBase	MicroCosm	Mus musculus	up	11.3086	0.0282851	8.75606	5.2567
hp_hsa-mir-124-3	stem-loop		MicroCosm	Homo sapiens	up	11.2894	0.0260067	8.2158	4.71891
ame-miR-124	miRNA	miRBase	MicroCosm	Apis mellifera	up	11.2749	0.011101	8.08894	4.5939
ppy-miR-124a	miRNA	miRBase	MicroCosm	Pongo pygmaeus	up	11.1836	0.018341	8.72421	5.24089
bta-miR-124b	miRNA	miRBase	MicroCosm	Bos taurus	up	11.1386	0.0178822	8.1464	4.66891
spu-miR-124	miRNA	miRBase	MicroCosm	Strongylocentrotus purpuratus	up	10.876	0.0195606	8.47207	5.029
dps-miR-124	miRNA	miRBase	MicroCosm	Drosophila pseudoobscura	up	10.8608	0.0253431	8.15771	4.71666
hp_hsa-mir-124-2	stem-loop		MicroCosm	Homo sapiens	up	10.5437	0.0433678	8.27171	4.8734
dse-miR-124	miRNA	miRBase	MicroCosm	Drosophila sechellia	up	10.3567	0.010582	8.19109	4.8186
hp_rno-mir-124-1	stem-loop		MicroCosm	Rattus norvegicus	up	10.346	0.0091863	8.20421	4.83321
hp_rno-mir-124-2	stem-loop		MicroCosm	Rattus norvegicus	up	10.1454	0.0195331	8.2189	4.87615
ppa-miR-124a	miRNA	miRBase	MicroCosm	Pan paniscus	up	9.71361	0.0228345	8.54894	5.26894
cte-miR-124	miRNA	miRBase	MicroCosm	Capitella teleta	up	9.68187	0.0241812	8.30079	5.02551
cel-miR-124	miRNA	miRBase	MicroCosm	Caenorhabditis elegans	up	9.38569	0.0168942	8.52288	5.29242
hp_rno-mir-124-3	stem-loop		MicroCosm	Rattus norvegicus	up	8.91003	0.0102365	8.05862	4.90319
hp_mmu-mir-124-1	stem-loop		MicroCosm	Mus musculus	up	7.81549	0.0116154	7.84121	4.87488
hp_mmu-mir-124-3	stem-loop		MicroCosm	Mus musculus	up	7.13926	0.00461248	8.29852	5.46275
rno-miR-881	miRNA	miRBase	MicroCosm	Rattus norvegicus	up	1.94587	0.0142298	3.7204	2.75998
mml-miR-138	miRNA	miRBase	MicroCosm	Macaca mulatta	up	1.80857	0.0134341	2.38647	1.53162
hsa-miR-1202	miRNA	miRBase	MicroCosm	Homo sapiens	up	1.79267	0.0283219	3.68014	2.83803
mmu-miR-451	miRNA	miRBase	MicroCosm	Mus musculus	up	1.7496	0.0143415	3.59566	2.78863
hsa-miR-1290	miRNA	miRBase	MicroCosm	Homo sapiens	up	1.65476	0.0430643	3.27835	2.55173
hsa-miR-501-3p	miRNA	miRBase	MicroCosm	Homo sapiens	up	1.65048	0.0455854	2.62118	1.8983
bta-miR-885	miRNA	miRBase	MicroCosm	Bos taurus	up	1.64647	0.0260401	2.76873	2.04936
hsa-miR-212	miRNA	miRBase	MicroCosm	Homo sapiens	up	1.60586	0.0390407	3.7975	3.11415
hsa-miR-324-5p	miRNA	miRBase	MicroCosm	Homo sapiens	up	1.57463	0.0173878	4.90976	4.25474
odi-miR-124b	miRNA	miRBase	MicroCosm	Oikopleura dioica	up	1.56401	0.0283234	2.08202	1.43677
hsa-miR-589-star	miRNA	miRBase	MicroCosm	Homo sapiens	up	1.55792	0.0434031	2.15092	1.51129
eca-miR-1301	miRNA	miRBase	MicroCosm	Equus caballus	up	1.55736	0.0259168	4.05582	3.41672
bta-miR-132	miRNA	miRBase	MicroCosm	Bos taurus	up	1.53421	0.046948	7.40452	6.78702
xtr-miR-27b	miRNA	miRBase	MicroCosm	Xenopus tropicalis	down	2.15974	0.00683379	2.4489	3.55976
aga-miR-210	miRNA	miRBase	MicroCosm	Anopheles gambiae	down	2.12215	0.00811067	5.55657	6.6421
mmu-miR-1937a	miRNA	miRBase	MicroCosm	Mus musculus	down	2.06965	0.0319481	5.37688	6.42626
spu-miR-210	miRNA	miRBase	MicroCosm	Strongylocentrotus purpuratus	down	2.03649	0.00100049	5.54202	6.56811
cqu-miR-210	miRNA	miRBase	MicroCosm	Culex quinquefasciatus	down	1.98768	0.0167334	6.24425	7.23533
mmu-miR-1937b	miRNA	miRBase	MicroCosm	Mus musculus	down	1.98375	0.0125528	4.77293	5.76116
ppa-miR-34a	miRNA	miRBase	MicroCosm	Pan paniscus	down	1.8669	0.0274019	4.6627	5.56335
cfa-miR-29b	miRNA	miRBase	MicroCosm	Canis familiaris	down	1.85051	0.0268106	3.09932	3.98724
ppy-miR-193b	miRNA	miRBase	MicroCosm	Pongo pygmaeus	down	1.82597	0.000662552	2.98079	3.84945
mne-miR-31	miRNA	miRBase	MicroCosm	Macaca nemestrina	down	1.82304	0.0465589	3.92157	4.78792
mdo-miR-19a	miRNA	miRBase	MicroCosm	Monodelphis domestica	down	1.80824	0.0119689	2.96556	3.82014
ppy-miR-210	miRNA	miRBase	MicroCosm	Pongo pygmaeus	down	1.75061	0.00567682	7.47258	8.28044
gga-miR-15b	miRNA	miRBase	MicroCosm	Gallus gallus	down	1.72095	0.00136787	4.26846	5.05167
mml-miR-197	miRNA	miRBase	MicroCosm	Macaca mulatta	down	1.71342	0.00179988	2.20625	2.98313
dre-miR-30a	miRNA	miRBase	MicroCosm	Danio rerio	down	1.70193	0.0468358	1.52856	2.29573
dre-let-7h	miRNA	miRBase	MicroCosm	Danio rerio	down	1.67351	0.0290805	3.09903	3.8419
cfa-miR-34a	miRNA	miRBase	MicroCosm	Canis familiaris	down	1.67184	0.0216573	4.54757	5.289
ppy-miR-34a	miRNA	miRBase	MicroCosm	Pongo pygmaeus	down	1.65175	0.00861367	4.48534	5.20933
mne-miR-30b	miRNA	miRBase	MicroCosm	Macaca nemestrina	down	1.6481	0.0446105	2.82718	3.54798
tgu-miR-148	miRNA	miRBase	MicroCosm	Taeniopygia guttata	down	1.63623	0.032093	1.78444	2.49481
rno-miR-30e	miRNA	miRBase	MicroCosm	Rattus norvegicus	down	1.61787	0.0148153	5.5585	6.2526
mml-miR-886-5p	miRNA	miRBase	MicroCosm	Macaca mulatta	down	1.55912	0.038385	3.22684	3.86757
mne-miR-17-3p	miRNA	miRBase	MicroCosm	Macaca nemestrina	down	1.55513	0.0257634	4.58149	5.21853
mmu-miR-27b	miRNA	miRBase	MicroCosm	Mus musculus	down	1.55256	0.0147031	2.57518	3.20984
dps-miR-210	miRNA	miRBase	MicroCosm	Drosophila pseudoobscura	down	1.54454	0.0323567	8.75282	9.37999
oan-miR-33a-3p	miRNA	miRBase	MicroCosm	Ornithorhynchus anatinus	down	1.54096	0.0160877	1.53348	2.15731
mdo-miR-128	miRNA	miRBase	MicroCosm	Monodelphis domestica	down	1.53795	0.0327975	2.40121	3.02222
U49A	CDBox		MicroCosm	Homo sapiens	down	1.53033	0.00395476	4.78187	5.39571
nvi-miR-210	miRNA	miRBase	MicroCosm	Nasonia vitripennis	down	1.52746	0.0318631	8.72511	9.33625
dmo-miR-210	miRNA	miRBase	MicroCosm	Drosophila mojavensis	down	1.52094	0.00931923	8.75017	9.35513
dya-miR-210	miRNA	miRBase	MicroCosm	Drosophila yakuba	down	1.51209	0.0338653	8.71661	9.31315
bta-miR-210	miRNA	miRBase	MicroCosm	Bos taurus	down	1.51132	0.0138315	8.90947	9.50528
dse-miR-210	miRNA	miRBase	MicroCosm	Drosophila sechellia	down	1.50859	0.0345891	8.74242	9.33561
tni-miR-210	miRNA	miRBase	MicroCosm	Tetraodon nigroviridis	down	1.5076	0.0104672	8.8829	9.47516
mml-miR-30b	miRNA	miRBase	MicroCosm	Macaca mulatta	down	1.50543	0.00993908	3.05963	3.64981
mmu-miR-140	miRNA	miRBase	MicroCosm	Mus musculus	down	1.50416	0.0459999	2.92217	3.51113
mmu-miR-210	miRNA	miRBase	MicroCosm	Mus musculus	down	1.50333	0.0379752	8.94916	9.53732
hsa-miR-210	miRNA	miRBase	MicroCosm	Homo sapiens	down	1.50292	0.0393314	8.92354	9.51131
